# Supplementary material for: N-(3-Meth­oxy­phen­yl)-4-{4-methyl-2-[(meth­yl)(4-methyl­phen­yl)amino]-1,3-thia­zol-5-yl}pyrimidin-2-amine
Source: Acta Crystallogr Sect E Struct Rep Online. 2011 Jan 8;67(Pt 2):o261. doi: 10.1107/S1600536810053559 (PMC3051738; doi:10.1107/S1600536810053559)
Supplement: Supplementary file 1 [file e-67-0o261-sup1.cif]

##############################################################################
###                                                                        ###
###        Electronic paper (Acta Crystallographica Section E)             ###
###                                                                        ###
##############################################################################
#                                                                            #
# This CIF contains the data in a paper accepted for publication in Acta     #
# Crystallographica Section E. It conforms to the requirements of Notes      #
# for Authors for Section E, and has been peer reviewed under the auspices   #
# of the IUCr Commission on Journals.                                        #
#                                                                            #
# Full details of the Crystallographic Information File format               #
# are given in the paper "The Crystallographic Information File (CIF):       #
# a New Standard Archive File for Crystallography" by S. R. Hall, F. H.      #
# Allen and I. D. Brown [Acta Cryst. (1991), A47, 655-685].                  #
#                                                                            #
# The current version of the core CIF dictionary is obtainable from          #
# ftp://ftp.iucr.org/pub/cif_core.dic. The current version number is 2.4.    #
#                                                                            #
# Software is freely available for graphical display of the structure(s) in  #
# this CIF.  For information consult the CIF home page http://www.iucr.org/  #
# cif/home.html                                                              #
#                                                                            #
# This file may be used for bona fide research purposes within the           #
# scientific community so long as proper attribution is given to the journal # 
# article from which it was obtained.                                        #
#                                                                            #
##############################################################################
                                             
data_I
_audit_creation_method     SHELXL-97
_chemical_name_systematic
;
<i>N</i>-(3-Methoxyphenyl)-4-{4-methyl-2-[(methyl)(4-methylphenyl)amino]-
1,3-thiazol-5-yl}pyrimidin-2-amine
;
_chemical_name_common     ?
_chemical_formula_moiety     'C23 H23 N5 O S'
_chemical_formula_sum     'C23 H23 N5 O S'
_chemical_formula_iupac     'C23 H23 N5 O S'
_chemical_formula_weight     417.52
_chemical_melting_point     ?
_chemical_melting_point_gt     456
_chemical_melting_point_lt     453
_symmetry_cell_setting     triclinic
_symmetry_space_group_name_H-M     'P -1'
_symmetry_space_group_name_Hall     '-P 1'
loop_
    _symmetry_equiv_pos_as_xyz
    'x, y, z'
    '-x, -y, -z'
_cell_length_a     10.280(3)
_cell_length_b     12.413(2)
_cell_length_c     17.671(4)
_cell_angle_alpha     74.290(9)
_cell_angle_beta     87.960(10)
_cell_angle_gamma     68.281(7)
_cell_volume     2011.3(8)
_cell_formula_units_Z     4
_cell_measurement_reflns_used     5913
_cell_measurement_theta_min     3.01
_cell_measurement_theta_max     27.49
_cell_measurement_temperature     153(2)
_exptl_crystal_description     Block
_exptl_crystal_colour     Yellow
_exptl_crystal_size_max     0.40
_exptl_crystal_size_mid     0.40
_exptl_crystal_size_min     0.23
_exptl_crystal_density_diffrn     1.379
_exptl_crystal_density_meas     ?
_exptl_crystal_density_method     'not measured'
_exptl_crystal_F_000     880
_exptl_absorpt_coefficient_mu     0.187
_exptl_absorpt_correction_type     multi-scan
_exptl_absorpt_process_details     '(CrystalClear; Rigaku/MSC, 2008)'
_exptl_absorpt_correction_T_min     0.9289
_exptl_absorpt_correction_T_max     0.9582
_exptl_special_details
;
;
_diffrn_ambient_temperature     153(2)
_diffrn_radiation_type     MoK\a
_diffrn_radiation_wavelength     0.71073
_diffrn_radiation_source     'fine-focus sealed tube'
_diffrn_radiation_monochromator     graphite
_diffrn_measurement_device_type     'Rigaku AFC10/Saturn724+'
_diffrn_measurement_method     'phi and omega'
_diffrn_detector_area_resol_mean     28.5714
_diffrn_reflns_number     19475
_diffrn_reflns_av_R_equivalents     0.0283
_diffrn_reflns_av_sigmaI/netI     0.0457
_diffrn_reflns_theta_min     3.10
_diffrn_reflns_theta_max     27.48
_diffrn_reflns_theta_full     27.48
_diffrn_measured_fraction_theta_max     0.981
_diffrn_measured_fraction_theta_full     0.981
_diffrn_reflns_limit_h_min     -13
_diffrn_reflns_limit_h_max     13
_diffrn_reflns_limit_k_min     -16
_diffrn_reflns_limit_k_max     12
_diffrn_reflns_limit_l_min     -22
_diffrn_reflns_limit_l_max     21
_diffrn_standards_number     0
_diffrn_standards_interval_count     0
_diffrn_standards_interval_time     0
_diffrn_standards_decay_%     0
_refine_special_details
;
Refinement of <i>F</i>^2^ against ALL reflections. The weighted <i>R</i>-factor
<i>wR</i> and goodness of fit <i>S</i> are based on <i>F</i>^2^, conventional
<i>R</i>-factors <i>R</i> are based on <i>F</i>, with <i>F</i> set to zero for
negative <i>F</i>^2^. The threshold expression of <i>F</i>^2^ >
\s(<i>F</i>^2^) is used only for calculating <i>R</i>-factors(gt) <i>etc</i>.
and is not relevant to the choice of reflections for refinement.
<i>R</i>-factors based on <i>F</i>^2^ are statistically about twice as large
as those based on <i>F</i>, and <i>R</i>- factors based on ALL data will be
even larger.
;
_reflns_number_total     9061
_reflns_number_gt     6741
_reflns_threshold_expression     I>2sigma(I)
_refine_ls_structure_factor_coef     Fsqd
_refine_ls_matrix_type     full
_refine_ls_R_factor_all     0.0652
_refine_ls_R_factor_gt     0.0434
_refine_ls_wR_factor_gt     0.1054
_refine_ls_wR_factor_ref     0.1153
_refine_ls_goodness_of_fit_ref     1.028
_refine_ls_restrained_S_all     1.028
_refine_ls_number_reflns     9061
_refine_ls_number_parameters     551
_refine_ls_number_restraints     0
_refine_ls_hydrogen_treatment     constr
_refine_ls_weighting_scheme     calc
_refine_ls_weighting_details
         'calc w=1/[\s^2^(Fo^2^)+(0.0641P)^2^+0.0000P] where P=(Fo^2^+2Fc^2^)/3'
_atom_sites_solution_hydrogens     geom
_atom_sites_solution_primary     direct
_atom_sites_solution_secondary     difmap
_refine_ls_shift/su_max     0.002
_refine_ls_shift/su_mean     0.000
_refine_diff_density_max     0.337
_refine_diff_density_min     -0.248
_refine_ls_extinction_method     none
_refine_ls_extinction_coef     ?
loop_
    _atom_type_symbol
    _atom_type_description
    _atom_type_scat_dispersion_real
    _atom_type_scat_dispersion_imag
    _atom_type_scat_source
    'C' 'C' 0.0033 0.0016
                         'International Tables Vol C Tables 4.2.6.8 and 6.1.1.4'
    'H' 'H' 0.0000 0.0000
                         'International Tables Vol C Tables 4.2.6.8 and 6.1.1.4'
    'N' 'N' 0.0061 0.0033
                         'International Tables Vol C Tables 4.2.6.8 and 6.1.1.4'
    'O' 'O' 0.0106 0.0060
                         'International Tables Vol C Tables 4.2.6.8 and 6.1.1.4'
    'S' 'S' 0.1246 0.1234
                         'International Tables Vol C Tables 4.2.6.8 and 6.1.1.4'
_computing_data_collection     'CrystalClear (Rigaku/MSC, 2008)'
_computing_cell_refinement     'CrystalClear (Rigaku/MSC, 2008)'
_computing_data_reduction     'CrystalClear (Rigaku/MSC, 2008)'
_computing_structure_solution     'SHELXS97 (Sheldrick, 2008)'
_computing_structure_refinement     'SHELXL97 (Sheldrick, 2008)'
_computing_molecular_graphics     'SHELXTL (Sheldrick, 2008)'
_computing_publication_material     'publCIF (Westrip, 2010)'
loop_
    _atom_site_type_symbol
    _atom_site_label
    _atom_site_fract_x
    _atom_site_fract_y
    _atom_site_fract_z
    _atom_site_U_iso_or_equiv
    _atom_site_adp_type
    _atom_site_calc_flag
    _atom_site_refinement_flags
    _atom_site_occupancy
    _atom_site_disorder_assembly
    _atom_site_disorder_group
    S S1 0.50315(4) 0.38212(4) 0.11927(2) 0.02004(11) Uani d . 1 . .
    O O1 0.31361(12) 0.76460(10) 0.16457(7) 0.0297(3) Uani d . 1 . .
    N N1 0.74892(14) 0.22921(12) 0.20606(8) 0.0237(3) Uani d . 1 . .
    N N2 0.66177(14) 0.16781(12) 0.11226(8) 0.0215(3) Uani d . 1 . .
    N N3 0.07766(14) 0.54098(12) -0.08838(8) 0.0226(3) Uani d . 1 . .
    N N4 0.25101(14) 0.50344(11) 0.01314(7) 0.0183(3) Uani d . 1 . .
    C C1 0.61409(18) 0.34713(15) 0.29291(9) 0.0233(4) Uani d . 1 . .
    H H1 0.5369 0.3255 0.2855 0.028 Uiso calc R 1 . .
    C C2 0.60597(19) 0.41897(16) 0.34179(10) 0.0287(4) Uani d . 1 . .
    H H2 0.5222 0.4465 0.3674 0.034 Uiso calc R 1 . .
    C C3 0.7163(2) 0.45221(16) 0.35466(10) 0.0301(4) Uani d . 1 . .
    C C4 0.8380(2) 0.40956(16) 0.31677(10) 0.0307(4) Uani d . 1 . .
    H H4 0.9158 0.4298 0.3252 0.037 Uiso calc R 1 . .
    C C5 0.84791(18) 0.33830(16) 0.26710(10) 0.0264(4) Uani d . 1 . .
    H H5 0.9317 0.3108 0.2414 0.032 Uiso calc R 1 . .
    C C6 0.73559(17) 0.30653(14) 0.25448(9) 0.0202(3) Uani d . 1 . .
    C C7 0.64954(17) 0.24899(14) 0.14957(9) 0.0204(3) Uani d . 1 . .
    C C8 0.55242(17) 0.20873(14) 0.05698(9) 0.0203(3) Uani d . 1 . .
    C C9 0.45492(16) 0.32321(14) 0.05084(9) 0.0186(3) Uani d . 1 . .
    C C10 0.32638(16) 0.39460(14) 0.00112(9) 0.0186(3) Uani d . 1 . .
    C C11 0.27980(18) 0.35759(15) -0.05700(10) 0.0257(4) Uani d . 1 . .
    H H11 0.3320 0.2823 -0.0668 0.031 Uiso calc R 1 . .
    C C12 0.15554(18) 0.43451(15) -0.09934(10) 0.0266(4) Uani d . 1 . .
    H H12 0.1230 0.4102 -0.1391 0.032 Uiso calc R 1 . .
    C C13 0.13195(16) 0.57067(14) -0.03208(9) 0.0191(3) Uani d . 1 . .
    C C14 0.06599(17) 0.74316(14) 0.02929(9) 0.0202(3) Uani d . 1 . .
    C C15 -0.05486(18) 0.83747(15) 0.03962(10) 0.0272(4) Uani d . 1 . .
    H H15 -0.1416 0.8547 0.0126 0.033 Uiso calc R 1 . .
    C C16 -0.04857(19) 0.90526(16) 0.08867(10) 0.0316(4) Uani d . 1 . .
    H H16 -0.1305 0.9703 0.0941 0.038 Uiso calc R 1 . .
    C C17 0.07593(19) 0.87930(15) 0.12995(10) 0.0278(4) Uani d . 1 . .
    H H17 0.0801 0.9256 0.1641 0.033 Uiso calc R 1 . .
    C C18 0.19478(17) 0.78470(14) 0.12089(10) 0.0225(4) Uani d . 1 . .
    C C19 0.19246(17) 0.71745(14) 0.07009(9) 0.0213(4) Uani d . 1 . .
    H H19 0.2757 0.6549 0.0632 0.026 Uiso calc R 1 . .
    C C20 0.7059(3) 0.52907(19) 0.40976(12) 0.0483(6) Uani d . 1 . .
    H H20A 0.7917 0.5462 0.4096 0.058 Uiso calc R 1 . .
    H H20B 0.6946 0.4857 0.4633 0.058 Uiso calc R 1 . .
    H H20C 0.6248 0.6051 0.3921 0.058 Uiso calc R 1 . .
    C C21 0.87705(18) 0.12023(16) 0.21626(11) 0.0303(4) Uani d . 1 . .
    H H21A 0.8514 0.0509 0.2184 0.036 Uiso calc R 1 . .
    H H21B 0.9303 0.1054 0.2654 0.036 Uiso calc R 1 . .
    H H21C 0.9348 0.1318 0.1717 0.036 Uiso calc R 1 . .
    C C22 0.55248(19) 0.12289(15) 0.01110(10) 0.0276(4) Uani d . 1 . .
    H H22A 0.6287 0.0447 0.0330 0.033 Uiso calc R 1 . .
    H H22B 0.5664 0.1557 -0.0442 0.033 Uiso calc R 1 . .
    H H22C 0.4624 0.1123 0.0147 0.033 Uiso calc R 1 . .
    C C23 0.42224(18) 0.64788(16) 0.17922(11) 0.0312(4) Uani d . 1 . .
    H H23A 0.3823 0.5860 0.1995 0.037 Uiso calc R 1 . .
    H H23B 0.4933 0.6396 0.2182 0.037 Uiso calc R 1 . .
    H H23C 0.4658 0.6378 0.1301 0.037 Uiso calc R 1 . .
    S S1' 0.62905(4) 0.02186(4) 0.35481(2) 0.02269(11) Uani d . 1 . .
    O O1' 0.32556(14) 0.34116(11) 0.45343(7) 0.0364(3) Uani d . 1 . .
    N N1' 0.86877(15) -0.12792(13) 0.44911(8) 0.0268(3) Uani d . 1 . .
    N N2' 0.81090(15) -0.18076(13) 0.34154(9) 0.0273(3) Uani d . 1 . .
    N N3' 0.21894(15) 0.16941(12) 0.14055(8) 0.0236(3) Uani d . 1 . .
    N N4' 0.39489(14) 0.14313(11) 0.23753(8) 0.0188(3) Uani d . 1 . .
    C C1' 0.80415(18) 0.07463(16) 0.46503(10) 0.0269(4) Uani d . 1 . .
    H H1' 0.8030 0.1065 0.4096 0.032 Uiso calc R 1 . .
    C C2' 0.7700(2) 0.15134(17) 0.51301(11) 0.0312(4) Uani d . 1 . .
    H H2' 0.7424 0.2357 0.4895 0.037 Uiso calc R 1 . .
    C C3' 0.7748(2) 0.10854(18) 0.59446(11) 0.0336(4) Uani d . 1 . .
    C C4' 0.8157(2) -0.01508(18) 0.62604(11) 0.0324(4) Uani d . 1 . .
    H H4' 0.8218 -0.0473 0.6816 0.039 Uiso calc R 1 . .
    C C5' 0.84775(19) -0.09272(17) 0.57929(10) 0.0279(4) Uani d . 1 . .
    H H5' 0.8753 -0.1770 0.6030 0.033 Uiso calc R 1 . .
    C C6' 0.84012(17) -0.04864(16) 0.49739(10) 0.0250(4) Uani d . 1 . .
    C C7' 0.78435(17) -0.10428(15) 0.38390(10) 0.0237(4) Uani d . 1 . .
    C C8' 0.70529(18) -0.14324(15) 0.28392(10) 0.0259(4) Uani d . 1 . .
    C C9' 0.59585(17) -0.03712(14) 0.28235(9) 0.0212(4) Uani d . 1 . .
    C C10' 0.46677(17) 0.02952(14) 0.23224(9) 0.0204(3) Uani d . 1 . .
    C C11' 0.41421(19) -0.01837(16) 0.18333(10) 0.0269(4) Uani d . 1 . .
    H H11' 0.4618 -0.0989 0.1807 0.032 Uiso calc R 1 . .
    C C12' 0.29073(19) 0.05571(15) 0.13900(10) 0.0270(4) Uani d . 1 . .
    H H12' 0.2542 0.0242 0.1052 0.032 Uiso calc R 1 . .
    C C13' 0.27571(17) 0.20653(14) 0.19190(9) 0.0195(3) Uani d . 1 . .
    C C14' 0.20829(16) 0.38181(14) 0.24965(9) 0.0194(3) Uani d . 1 . .
    C C15' 0.13941(18) 0.50655(15) 0.22759(10) 0.0260(4) Uani d . 1 . .
    H H15' 0.0979 0.5474 0.1755 0.031 Uiso calc R 1 . .
    C C16' 0.1311(2) 0.57126(16) 0.28114(12) 0.0328(4) Uani d . 1 . .
    H H16' 0.0825 0.6563 0.2658 0.039 Uiso calc R 1 . .
    C C17' 0.1926(2) 0.51390(16) 0.35649(11) 0.0327(4) Uani d . 1 . .
    H H17' 0.1850 0.5586 0.3935 0.039 Uiso calc R 1 . .
    C C18' 0.26553(18) 0.39037(16) 0.37766(10) 0.0251(4) Uani d . 1 . .
    C C19' 0.27451(17) 0.32300(15) 0.32526(9) 0.0210(3) Uani d . 1 . .
    H H19' 0.3249 0.2382 0.3405 0.025 Uiso calc R 1 . .
    C C20' 0.7379(3) 0.1922(2) 0.64597(13) 0.0567(7) Uani d . 1 . .
    H H20D 0.6760 0.1704 0.6856 0.068 Uiso calc R 1 . .
    H H20E 0.6897 0.2754 0.6136 0.068 Uiso calc R 1 . .
    H H20F 0.8238 0.1856 0.6724 0.068 Uiso calc R 1 . .
    C C21' 0.96868(19) -0.25356(16) 0.47869(12) 0.0358(5) Uani d . 1 . .
    H H21D 0.9171 -0.3061 0.5006 0.043 Uiso calc R 1 . .
    H H21E 1.0339 -0.2588 0.5199 0.043 Uiso calc R 1 . .
    H H21F 1.0214 -0.2794 0.4353 0.043 Uiso calc R 1 . .
    C C22' 0.7241(2) -0.22037(18) 0.22881(12) 0.0422(5) Uani d . 1 . .
    H H22D 0.8231 -0.2735 0.2320 0.051 Uiso calc R 1 . .
    H H22E 0.6952 -0.1686 0.1747 0.051 Uiso calc R 1 . .
    H H22F 0.6664 -0.2693 0.2438 0.051 Uiso calc R 1 . .
    C C23' 0.4145(2) 0.21765(16) 0.47661(10) 0.0311(4) Uani d . 1 . .
    H H23D 0.3615 0.1684 0.4712 0.037 Uiso calc R 1 . .
    H H23E 0.4501 0.1951 0.5317 0.037 Uiso calc R 1 . .
    H H23F 0.4936 0.2039 0.4430 0.037 Uiso calc R 1 . .
    N N5 0.05080(14) 0.68186(12) -0.02343(8) 0.0225(3) Uani d . 1 . .
    H H0 -0.0238 0.7215 -0.0569 0.036(6) Uiso calc R 1 . .
    N N5' 0.19792(14) 0.32157(12) 0.19486(8) 0.0212(3) Uani d . 1 . .
    H H0' 0.1314 0.3641 0.1567 0.029(5) Uiso calc R 1 . .
loop_
    _atom_site_aniso_label
    _atom_site_aniso_U_11
    _atom_site_aniso_U_22
    _atom_site_aniso_U_33
    _atom_site_aniso_U_12
    _atom_site_aniso_U_13
    _atom_site_aniso_U_23
    S1 0.01671(19) 0.0193(2) 0.0227(2) -0.00196(15) -0.00337(16) -0.00978(17)
    O1 0.0243(6) 0.0262(7) 0.0397(7) -0.0040(5) -0.0083(6) -0.0170(6)
    N1 0.0176(7) 0.0247(8) 0.0249(7) 0.0006(6) -0.0038(6) -0.0121(6)
    N2 0.0193(7) 0.0222(7) 0.0209(7) -0.0032(5) -0.0003(6) -0.0090(6)
    N3 0.0186(7) 0.0256(8) 0.0212(7) -0.0033(6) -0.0033(6) -0.0094(6)
    N4 0.0169(6) 0.0182(7) 0.0180(7) -0.0034(5) 0.0000(5) -0.0067(5)
    C1 0.0204(8) 0.0272(9) 0.0201(8) -0.0070(7) -0.0018(7) -0.0053(7)
    C2 0.0279(9) 0.0303(10) 0.0222(9) -0.0042(7) 0.0002(7) -0.0076(8)
    C3 0.0407(11) 0.0258(9) 0.0211(9) -0.0085(8) -0.0074(8) -0.0065(7)
    C4 0.0348(10) 0.0340(10) 0.0270(9) -0.0183(8) -0.0060(8) -0.0056(8)
    C5 0.0233(9) 0.0352(10) 0.0213(9) -0.0132(7) 0.0009(7) -0.0059(8)
    C6 0.0199(8) 0.0206(8) 0.0163(8) -0.0041(6) -0.0031(6) -0.0036(7)
    C7 0.0177(8) 0.0201(8) 0.0207(8) -0.0041(6) 0.0008(6) -0.0052(7)
    C8 0.0205(8) 0.0204(8) 0.0196(8) -0.0053(6) 0.0023(6) -0.0084(7)
    C9 0.0179(8) 0.0200(8) 0.0185(8) -0.0054(6) 0.0003(6) -0.0084(7)
    C10 0.0165(7) 0.0203(8) 0.0186(8) -0.0055(6) 0.0018(6) -0.0071(7)
    C11 0.0212(8) 0.0255(9) 0.0292(9) -0.0010(7) -0.0036(7) -0.0160(8)
    C12 0.0244(9) 0.0309(10) 0.0253(9) -0.0064(7) -0.0042(7) -0.0141(8)
    C13 0.0181(8) 0.0217(8) 0.0162(8) -0.0061(6) 0.0017(6) -0.0054(6)
    C14 0.0224(8) 0.0186(8) 0.0178(8) -0.0044(6) -0.0012(7) -0.0064(7)
    C15 0.0222(9) 0.0257(9) 0.0271(9) 0.0008(7) -0.0066(7) -0.0099(8)
    C16 0.0251(9) 0.0278(10) 0.0356(10) 0.0027(7) -0.0046(8) -0.0160(8)
    C17 0.0290(9) 0.0237(9) 0.0311(10) -0.0038(7) -0.0019(8) -0.0162(8)
    C18 0.0218(8) 0.0205(8) 0.0252(9) -0.0073(7) -0.0023(7) -0.0064(7)
    C19 0.0190(8) 0.0201(8) 0.0233(8) -0.0041(6) 0.0005(7) -0.0081(7)
    C20 0.0673(16) 0.0416(12) 0.0410(12) -0.0169(11) -0.0073(11) -0.0226(10)
    C21 0.0207(9) 0.0302(10) 0.0326(10) 0.0022(7) -0.0060(8) -0.0126(8)
    C22 0.0285(9) 0.0221(9) 0.0294(9) -0.0019(7) -0.0033(8) -0.0130(7)
    C23 0.0217(9) 0.0282(10) 0.0412(11) -0.0024(7) -0.0087(8) -0.0139(8)
    S1' 0.0201(2) 0.0222(2) 0.0229(2) -0.00219(16) -0.00535(17) -0.00906(17)
    O1' 0.0433(8) 0.0365(8) 0.0248(7) -0.0039(6) -0.0043(6) -0.0159(6)
    N1' 0.0207(7) 0.0268(8) 0.0279(8) -0.0031(6) -0.0071(6) -0.0064(6)
    N2' 0.0223(7) 0.0244(8) 0.0308(8) -0.0016(6) -0.0017(6) -0.0104(7)
    N3' 0.0215(7) 0.0252(8) 0.0238(7) -0.0068(6) -0.0044(6) -0.0081(6)
    N4' 0.0176(7) 0.0187(7) 0.0187(7) -0.0053(5) -0.0003(5) -0.0049(5)
    C1' 0.0254(9) 0.0333(10) 0.0225(9) -0.0136(7) -0.0051(7) -0.0040(8)
    C2' 0.0342(10) 0.0330(10) 0.0298(10) -0.0180(8) -0.0047(8) -0.0057(8)
    C3' 0.0375(11) 0.0421(12) 0.0317(10) -0.0235(9) 0.0017(8) -0.0145(9)
    C4' 0.0332(10) 0.0455(12) 0.0233(9) -0.0225(9) -0.0010(8) -0.0057(8)
    C5' 0.0252(9) 0.0315(10) 0.0254(9) -0.0137(7) -0.0068(7) -0.0001(8)
    C6' 0.0160(8) 0.0310(10) 0.0280(9) -0.0091(7) -0.0041(7) -0.0071(8)
    C7' 0.0194(8) 0.0235(9) 0.0250(9) -0.0052(7) -0.0009(7) -0.0052(7)
    C8' 0.0240(9) 0.0236(9) 0.0286(9) -0.0041(7) 0.0000(7) -0.0112(7)
    C9' 0.0229(8) 0.0195(8) 0.0200(8) -0.0057(7) -0.0022(7) -0.0062(7)
    C10' 0.0221(8) 0.0208(8) 0.0175(8) -0.0072(6) 0.0006(7) -0.0050(7)
    C11' 0.0287(9) 0.0236(9) 0.0281(9) -0.0069(7) -0.0039(8) -0.0101(7)
    C12' 0.0310(10) 0.0288(10) 0.0245(9) -0.0114(8) -0.0038(8) -0.0114(8)
    C13' 0.0190(8) 0.0224(8) 0.0165(8) -0.0081(6) 0.0017(6) -0.0043(7)
    C14' 0.0133(7) 0.0231(8) 0.0230(8) -0.0077(6) 0.0025(6) -0.0070(7)
    C15' 0.0223(9) 0.0244(9) 0.0295(9) -0.0076(7) -0.0030(7) -0.0057(7)
    C16' 0.0289(10) 0.0208(9) 0.0463(12) -0.0051(7) -0.0039(9) -0.0105(8)
    C17' 0.0318(10) 0.0302(10) 0.0396(11) -0.0071(8) 0.0013(9) -0.0213(9)
    C18' 0.0223(8) 0.0304(9) 0.0239(9) -0.0086(7) 0.0015(7) -0.0114(7)
    C19' 0.0178(8) 0.0220(8) 0.0233(8) -0.0063(6) 0.0033(7) -0.0082(7)
    C20' 0.091(2) 0.0563(15) 0.0408(13) -0.0408(14) 0.0134(13) -0.0252(11)
    C21' 0.0256(10) 0.0303(10) 0.0405(11) 0.0005(8) -0.0110(9) -0.0064(9)
    C22' 0.0319(11) 0.0401(12) 0.0520(13) 0.0012(9) -0.0059(10) -0.0285(10)
    C23' 0.0325(10) 0.0335(10) 0.0235(9) -0.0081(8) -0.0051(8) -0.0073(8)
    N5 0.0193(7) 0.0212(7) 0.0225(7) -0.0002(6) -0.0070(6) -0.0083(6)
    N5' 0.0179(7) 0.0220(7) 0.0209(7) -0.0035(5) -0.0043(6) -0.0064(6)
_geom_special_details
;
All e.s.d.'s (except the e.s.d. in the dihedral angle between two l.s. planes)
are estimated using the full covariance matrix. The cell e.s.d.'s are taken
into account individually in the estimation of e.s.d.'s in distances, angles
and torsion angles; correlations between e.s.d.'s in cell parameters are only
used when they are defined by crystal symmetry. An approximate (isotropic)
treatment of cell e.s.d.'s is used for estimating e.s.d.'s involving l.s.
planes.
;
loop_
    _geom_bond_atom_site_label_1
    _geom_bond_atom_site_label_2
    _geom_bond_site_symmetry_2
    _geom_bond_distance
    _geom_bond_publ_flag
    S1 C7 . 1.7377(16) ?
    S1 C9 . 1.7414(16) ?
    O1 C18 . 1.3739(19) ?
    O1 C23 . 1.4259(19) ?
    N1 C7 . 1.362(2) ?
    N1 C6 . 1.418(2) ?
    N1 C21 . 1.4709(19) ?
    N2 C7 . 1.314(2) ?
    N2 C8 . 1.365(2) ?
    N3 C12 . 1.330(2) ?
    N3 C13 . 1.352(2) ?
    N4 C13 . 1.3362(19) ?
    N4 C10 . 1.3563(19) ?
    C1 C2 . 1.380(2) ?
    C1 C6 . 1.391(2) ?
    C1 H1 . 0.9500 ?
    C2 C3 . 1.387(3) ?
    C2 H2 . 0.9500 ?
    C3 C4 . 1.391(3) ?
    C3 C20 . 1.513(2) ?
    C4 C5 . 1.382(2) ?
    C4 H4 . 0.9500 ?
    C5 C6 . 1.393(2) ?
    C5 H5 . 0.9500 ?
    C8 C9 . 1.381(2) ?
    C8 C22 . 1.503(2) ?
    C9 C10 . 1.448(2) ?
    C10 C11 . 1.396(2) ?
    C11 C12 . 1.372(2) ?
    C11 H11 . 0.9500 ?
    C12 H12 . 0.9500 ?
    C13 N5 . 1.370(2) ?
    C14 C19 . 1.395(2) ?
    C14 N5 . 1.398(2) ?
    C14 C15 . 1.404(2) ?
    C15 C16 . 1.379(2) ?
    C15 H15 . 0.9500 ?
    C16 C17 . 1.381(2) ?
    C16 H16 . 0.9500 ?
    C17 C18 . 1.387(2) ?
    C17 H17 . 0.9500 ?
    C18 C19 . 1.388(2) ?
    C19 H19 . 0.9500 ?
    C20 H20A . 0.9800 ?
    C20 H20B . 0.9800 ?
    C20 H20C . 0.9800 ?
    C21 H21A . 0.9800 ?
    C21 H21B . 0.9800 ?
    C21 H21C . 0.9800 ?
    C22 H22A . 0.9800 ?
    C22 H22B . 0.9800 ?
    C22 H22C . 0.9800 ?
    C23 H23A . 0.9800 ?
    C23 H23B . 0.9800 ?
    C23 H23C . 0.9800 ?
    S1' C9' . 1.7367(16) ?
    S1' C7' . 1.7427(17) ?
    O1' C18' . 1.372(2) ?
    O1' C23' . 1.416(2) ?
    N1' C7' . 1.366(2) ?
    N1' C6' . 1.416(2) ?
    N1' C21' . 1.474(2) ?
    N2' C7' . 1.309(2) ?
    N2' C8' . 1.371(2) ?
    N3' C12' . 1.336(2) ?
    N3' C13' . 1.356(2) ?
    N4' C13' . 1.336(2) ?
    N4' C10' . 1.356(2) ?
    C1' C2' . 1.385(2) ?
    C1' C6' . 1.388(2) ?
    C1' H1' . 0.9500 ?
    C2' C3' . 1.389(3) ?
    C2' H2' . 0.9500 ?
    C3' C4' . 1.385(3) ?
    C3' C20' . 1.499(3) ?
    C4' C5' . 1.377(3) ?
    C4' H4' . 0.9500 ?
    C5' C6' . 1.395(2) ?
    C5' H5' . 0.9500 ?
    C8' C9' . 1.374(2) ?
    C8' C22' . 1.502(2) ?
    C9' C10' . 1.450(2) ?
    C10' C11' . 1.393(2) ?
    C11' C12' . 1.374(2) ?
    C11' H11' . 0.9500 ?
    C12' H12' . 0.9500 ?
    C13' N5' . 1.369(2) ?
    C14' C15' . 1.390(2) ?
    C14' C19' . 1.396(2) ?
    C14' N5' . 1.402(2) ?
    C15' C16' . 1.380(2) ?
    C15' H15' . 0.9500 ?
    C16' C17' . 1.376(3) ?
    C16' H16' . 0.9500 ?
    C17' C18' . 1.383(2) ?
    C17' H17' . 0.9500 ?
    C18' C19' . 1.386(2) ?
    C19' H19' . 0.9500 ?
    C20' H20D . 0.9800 ?
    C20' H20E . 0.9800 ?
    C20' H20F . 0.9800 ?
    C21' H21D . 0.9800 ?
    C21' H21E . 0.9800 ?
    C21' H21F . 0.9800 ?
    C22' H22D . 0.9800 ?
    C22' H22E . 0.9800 ?
    C22' H22F . 0.9800 ?
    C23' H23D . 0.9800 ?
    C23' H23E . 0.9800 ?
    C23' H23F . 0.9800 ?
    N5 H0 . 0.8800 ?
    N5' H0' . 0.8800 ?
loop_
    _geom_angle_atom_site_label_1
    _geom_angle_atom_site_label_2
    _geom_angle_atom_site_label_3
    _geom_angle_site_symmetry_1
    _geom_angle_site_symmetry_3
    _geom_angle
    _geom_angle_publ_flag
    C7 S1 C9 . . 88.64(8) ?
    C18 O1 C23 . . 116.99(13) ?
    C7 N1 C6 . . 124.09(13) ?
    C7 N1 C21 . . 116.77(14) ?
    C6 N1 C21 . . 119.14(13) ?
    C7 N2 C8 . . 110.62(13) ?
    C12 N3 C13 . . 114.57(13) ?
    C13 N4 C10 . . 117.02(14) ?
    C2 C1 C6 . . 119.79(17) ?
    C2 C1 H1 . . 120.1 ?
    C6 C1 H1 . . 120.1 ?
    C1 C2 C3 . . 122.08(17) ?
    C1 C2 H2 . . 119.0 ?
    C3 C2 H2 . . 119.0 ?
    C2 C3 C4 . . 117.55(17) ?
    C2 C3 C20 . . 121.09(19) ?
    C4 C3 C20 . . 121.34(19) ?
    C5 C4 C3 . . 121.29(17) ?
    C5 C4 H4 . . 119.4 ?
    C3 C4 H4 . . 119.4 ?
    C4 C5 C6 . . 120.32(17) ?
    C4 C5 H5 . . 119.8 ?
    C6 C5 H5 . . 119.8 ?
    C1 C6 C5 . . 118.96(16) ?
    C1 C6 N1 . . 121.09(15) ?
    C5 C6 N1 . . 119.88(15) ?
    N2 C7 N1 . . 121.04(14) ?
    N2 C7 S1 . . 115.41(12) ?
    N1 C7 S1 . . 123.51(13) ?
    N2 C8 C9 . . 115.91(14) ?
    N2 C8 C22 . . 115.90(14) ?
    C9 C8 C22 . . 128.19(15) ?
    C8 C9 C10 . . 131.61(15) ?
    C8 C9 S1 . . 109.42(12) ?
    C10 C9 S1 . . 118.95(12) ?
    N4 C10 C11 . . 120.22(14) ?
    N4 C10 C9 . . 116.07(14) ?
    C11 C10 C9 . . 123.70(14) ?
    C12 C11 C10 . . 117.24(15) ?
    C12 C11 H11 . . 121.4 ?
    C10 C11 H11 . . 121.4 ?
    N3 C12 C11 . . 124.25(15) ?
    N3 C12 H12 . . 117.9 ?
    C11 C12 H12 . . 117.9 ?
    N4 C13 N3 . . 126.68(14) ?
    N4 C13 N5 . . 120.21(14) ?
    N3 C13 N5 . . 113.11(13) ?
    C19 C14 N5 . . 124.14(14) ?
    C19 C14 C15 . . 119.27(15) ?
    N5 C14 C15 . . 116.57(14) ?
    C16 C15 C14 . . 120.50(16) ?
    C16 C15 H15 . . 119.7 ?
    C14 C15 H15 . . 119.7 ?
    C15 C16 C17 . . 120.48(16) ?
    C15 C16 H16 . . 119.8 ?
    C17 C16 H16 . . 119.8 ?
    C16 C17 C18 . . 119.04(16) ?
    C16 C17 H17 . . 120.5 ?
    C18 C17 H17 . . 120.5 ?
    O1 C18 C17 . . 115.16(15) ?
    O1 C18 C19 . . 123.15(14) ?
    C17 C18 C19 . . 121.68(15) ?
    C18 C19 C14 . . 118.98(15) ?
    C18 C19 H19 . . 120.5 ?
    C14 C19 H19 . . 120.5 ?
    C3 C20 H20A . . 109.5 ?
    C3 C20 H20B . . 109.5 ?
    H20A C20 H20B . . 109.5 ?
    C3 C20 H20C . . 109.5 ?
    H20A C20 H20C . . 109.5 ?
    H20B C20 H20C . . 109.5 ?
    N1 C21 H21A . . 109.5 ?
    N1 C21 H21B . . 109.5 ?
    H21A C21 H21B . . 109.5 ?
    N1 C21 H21C . . 109.5 ?
    H21A C21 H21C . . 109.5 ?
    H21B C21 H21C . . 109.5 ?
    C8 C22 H22A . . 109.5 ?
    C8 C22 H22B . . 109.5 ?
    H22A C22 H22B . . 109.5 ?
    C8 C22 H22C . . 109.5 ?
    H22A C22 H22C . . 109.5 ?
    H22B C22 H22C . . 109.5 ?
    O1 C23 H23A . . 109.5 ?
    O1 C23 H23B . . 109.5 ?
    H23A C23 H23B . . 109.5 ?
    O1 C23 H23C . . 109.5 ?
    H23A C23 H23C . . 109.5 ?
    H23B C23 H23C . . 109.5 ?
    C9' S1' C7' . . 88.66(8) ?
    C18' O1' C23' . . 118.32(13) ?
    C7' N1' C6' . . 122.53(14) ?
    C7' N1' C21' . . 115.57(15) ?
    C6' N1' C21' . . 119.97(14) ?
    C7' N2' C8' . . 110.83(14) ?
    C12' N3' C13' . . 114.45(14) ?
    C13' N4' C10' . . 116.72(14) ?
    C2' C1' C6' . . 120.40(16) ?
    C2' C1' H1' . . 119.8 ?
    C6' C1' H1' . . 119.8 ?
    C1' C2' C3' . . 121.91(18) ?
    C1' C2' H2' . . 119.0 ?
    C3' C2' H2' . . 119.0 ?
    C4' C3' C2' . . 116.98(18) ?
    C4' C3' C20' . . 121.47(18) ?
    C2' C3' C20' . . 121.55(18) ?
    C5' C4' C3' . . 122.02(17) ?
    C5' C4' H4' . . 119.0 ?
    C3' C4' H4' . . 119.0 ?
    C4' C5' C6' . . 120.58(17) ?
    C4' C5' H5' . . 119.7 ?
    C6' C5' H5' . . 119.7 ?
    C1' C6' C5' . . 118.04(16) ?
    C1' C6' N1' . . 121.29(15) ?
    C5' C6' N1' . . 120.66(16) ?
    N2' C7' N1' . . 121.33(15) ?
    N2' C7' S1' . . 115.06(12) ?
    N1' C7' S1' . . 123.46(13) ?
    N2' C8' C9' . . 115.64(15) ?
    N2' C8' C22' . . 116.69(15) ?
    C9' C8' C22' . . 127.65(16) ?
    C8' C9' C10' . . 131.90(15) ?
    C8' C9' S1' . . 109.75(12) ?
    C10' C9' S1' . . 118.34(12) ?
    N4' C10' C11' . . 120.66(14) ?
    N4' C10' C9' . . 115.53(14) ?
    C11' C10' C9' . . 123.78(15) ?
    C12' C11' C10' . . 117.26(16) ?
    C12' C11' H11' . . 121.4 ?
    C10' C11' H11' . . 121.4 ?
    N3' C12' C11' . . 123.97(16) ?
    N3' C12' H12' . . 118.0 ?
    C11' C12' H12' . . 118.0 ?
    N4' C13' N3' . . 126.86(15) ?
    N4' C13' N5' . . 119.53(14) ?
    N3' C13' N5' . . 113.61(14) ?
    C15' C14' C19' . . 119.57(15) ?
    C15' C14' N5' . . 116.54(14) ?
    C19' C14' N5' . . 123.74(14) ?
    C16' C15' C14' . . 120.21(16) ?
    C16' C15' H15' . . 119.9 ?
    C14' C15' H15' . . 119.9 ?
    C17' C16' C15' . . 120.70(17) ?
    C17' C16' H16' . . 119.6 ?
    C15' C16' H16' . . 119.6 ?
    C16' C17' C18' . . 119.15(17) ?
    C16' C17' H17' . . 120.4 ?
    C18' C17' H17' . . 120.4 ?
    O1' C18' C17' . . 115.16(15) ?
    O1' C18' C19' . . 123.49(15) ?
    C17' C18' C19' . . 121.34(16) ?
    C18' C19' C14' . . 118.95(15) ?
    C18' C19' H19' . . 120.5 ?
    C14' C19' H19' . . 120.5 ?
    C3' C20' H20D . . 109.5 ?
    C3' C20' H20E . . 109.5 ?
    H20D C20' H20E . . 109.5 ?
    C3' C20' H20F . . 109.5 ?
    H20D C20' H20F . . 109.5 ?
    H20E C20' H20F . . 109.5 ?
    N1' C21' H21D . . 109.5 ?
    N1' C21' H21E . . 109.5 ?
    H21D C21' H21E . . 109.5 ?
    N1' C21' H21F . . 109.5 ?
    H21D C21' H21F . . 109.5 ?
    H21E C21' H21F . . 109.5 ?
    C8' C22' H22D . . 109.5 ?
    C8' C22' H22E . . 109.5 ?
    H22D C22' H22E . . 109.5 ?
    C8' C22' H22F . . 109.5 ?
    H22D C22' H22F . . 109.5 ?
    H22E C22' H22F . . 109.5 ?
    O1' C23' H23D . . 109.5 ?
    O1' C23' H23E . . 109.5 ?
    H23D C23' H23E . . 109.5 ?
    O1' C23' H23F . . 109.5 ?
    H23D C23' H23F . . 109.5 ?
    H23E C23' H23F . . 109.5 ?
    C13 N5 C14 . . 131.15(13) ?
    C13 N5 H0 . . 114.4 ?
    C14 N5 H0 . . 114.4 ?
    C13' N5' C14' . . 129.69(13) ?
    C13' N5' H0' . . 115.2 ?
    C14' N5' H0' . . 115.2 ?
loop_
    _geom_torsion_atom_site_label_1
    _geom_torsion_atom_site_label_2
    _geom_torsion_atom_site_label_3
    _geom_torsion_atom_site_label_4
    _geom_torsion_site_symmetry_1
    _geom_torsion_site_symmetry_2
    _geom_torsion_site_symmetry_3
    _geom_torsion_site_symmetry_4
    _geom_torsion
    _geom_torsion_publ_flag
    C6 C1 C2 C3 . . . . -0.4(3) ?
    C1 C2 C3 C4 . . . . -0.5(3) ?
    C1 C2 C3 C20 . . . . -178.81(17) ?
    C2 C3 C4 C5 . . . . 1.0(3) ?
    C20 C3 C4 C5 . . . . 179.31(17) ?
    C3 C4 C5 C6 . . . . -0.6(3) ?
    C2 C1 C6 C5 . . . . 0.8(2) ?
    C2 C1 C6 N1 . . . . 177.79(14) ?
    C4 C5 C6 C1 . . . . -0.3(2) ?
    C4 C5 C6 N1 . . . . -177.33(15) ?
    C7 N1 C6 C1 . . . . 48.2(2) ?
    C21 N1 C6 C1 . . . . -131.79(17) ?
    C7 N1 C6 C5 . . . . -134.82(18) ?
    C21 N1 C6 C5 . . . . 45.2(2) ?
    C8 N2 C7 N1 . . . . -178.21(15) ?
    C8 N2 C7 S1 . . . . -0.28(19) ?
    C6 N1 C7 N2 . . . . -172.95(15) ?
    C21 N1 C7 N2 . . . . 7.1(2) ?
    C6 N1 C7 S1 . . . . 9.3(2) ?
    C21 N1 C7 S1 . . . . -170.69(13) ?
    C9 S1 C7 N2 . . . . 0.00(14) ?
    C9 S1 C7 N1 . . . . 177.87(16) ?
    C7 N2 C8 C9 . . . . 0.5(2) ?
    C7 N2 C8 C22 . . . . -178.81(15) ?
    N2 C8 C9 C10 . . . . -178.73(17) ?
    C22 C8 C9 C10 . . . . 0.5(3) ?
    N2 C8 C9 S1 . . . . -0.52(19) ?
    C22 C8 C9 S1 . . . . 178.71(15) ?
    C7 S1 C9 C8 . . . . 0.28(13) ?
    C7 S1 C9 C10 . . . . 178.75(14) ?
    C13 N4 C10 C11 . . . . 0.7(2) ?
    C13 N4 C10 C9 . . . . -179.93(15) ?
    C8 C9 C10 N4 . . . . 177.00(17) ?
    S1 C9 C10 N4 . . . . -1.1(2) ?
    C8 C9 C10 C11 . . . . -3.7(3) ?
    S1 C9 C10 C11 . . . . 178.22(14) ?
    N4 C10 C11 C12 . . . . -1.0(3) ?
    C9 C10 C11 C12 . . . . 179.69(17) ?
    C13 N3 C12 C11 . . . . 1.3(3) ?
    C10 C11 C12 N3 . . . . -0.1(3) ?
    C10 N4 C13 N3 . . . . 0.7(3) ?
    C10 N4 C13 N5 . . . . -179.70(15) ?
    C12 N3 C13 N4 . . . . -1.7(3) ?
    C12 N3 C13 N5 . . . . 178.67(15) ?
    C19 C14 C15 C16 . . . . 0.9(3) ?
    N5 C14 C15 C16 . . . . -178.00(16) ?
    C14 C15 C16 C17 . . . . -1.7(3) ?
    C15 C16 C17 C18 . . . . 0.5(3) ?
    C23 O1 C18 C17 . . . . 158.88(17) ?
    C23 O1 C18 C19 . . . . -22.2(2) ?
    C16 C17 C18 O1 . . . . -179.50(16) ?
    C16 C17 C18 C19 . . . . 1.5(3) ?
    O1 C18 C19 C14 . . . . 178.81(15) ?
    C17 C18 C19 C14 . . . . -2.3(3) ?
    N5 C14 C19 C18 . . . . 179.88(15) ?
    C15 C14 C19 C18 . . . . 1.1(3) ?
    C6' C1' C2' C3' . . . . 2.3(3) ?
    C1' C2' C3' C4' . . . . 0.0(3) ?
    C1' C2' C3' C20' . . . . 179.9(2) ?
    C2' C3' C4' C5' . . . . -1.2(3) ?
    C20' C3' C4' C5' . . . . 178.9(2) ?
    C3' C4' C5' C6' . . . . 0.1(3) ?
    C2' C1' C6' C5' . . . . -3.3(3) ?
    C2' C1' C6' N1' . . . . 176.88(16) ?
    C4' C5' C6' C1' . . . . 2.2(3) ?
    C4' C5' C6' N1' . . . . -178.01(16) ?
    C7' N1' C6' C1' . . . . -46.7(3) ?
    C21' N1' C6' C1' . . . . 149.80(17) ?
    C7' N1' C6' C5' . . . . 133.47(18) ?
    C21' N1' C6' C5' . . . . -30.0(2) ?
    C8' N2' C7' N1' . . . . 174.26(16) ?
    C8' N2' C7' S1' . . . . -1.4(2) ?
    C6' N1' C7' N2' . . . . -177.96(16) ?
    C21' N1' C7' N2' . . . . -13.8(3) ?
    C6' N1' C7' S1' . . . . -2.7(3) ?
    C21' N1' C7' S1' . . . . 161.47(14) ?
    C9' S1' C7' N2' . . . . 2.15(15) ?
    C9' S1' C7' N1' . . . . -173.40(17) ?
    C7' N2' C8' C9' . . . . -0.5(2) ?
    C7' N2' C8' C22' . . . . 177.95(17) ?
    N2' C8' C9' C10' . . . . -178.95(18) ?
    C22' C8' C9' C10' . . . . 2.9(3) ?
    N2' C8' C9' S1' . . . . 2.0(2) ?
    C22' C8' C9' S1' . . . . -176.16(17) ?
    C7' S1' C9' C8' . . . . -2.23(14) ?
    C7' S1' C9' C10' . . . . 178.60(15) ?
    C13' N4' C10' C11' . . . . -2.3(2) ?
    C13' N4' C10' C9' . . . . 179.90(15) ?
    C8' C9' C10' N4' . . . . -167.75(18) ?
    S1' C9' C10' N4' . . . . 11.2(2) ?
    C8' C9' C10' C11' . . . . 14.5(3) ?
    S1' C9' C10' C11' . . . . -166.56(14) ?
    N4' C10' C11' C12' . . . . 2.5(3) ?
    C9' C10' C11' C12' . . . . -179.83(17) ?
    C13' N3' C12' C11' . . . . -1.8(3) ?
    C10' C11' C12' N3' . . . . -0.4(3) ?
    C10' N4' C13' N3' . . . . -0.2(3) ?
    C10' N4' C13' N5' . . . . 179.63(15) ?
    C12' N3' C13' N4' . . . . 2.2(3) ?
    C12' N3' C13' N5' . . . . -177.63(15) ?
    C19' C14' C15' C16' . . . . -2.9(3) ?
    N5' C14' C15' C16' . . . . 172.79(16) ?
    C14' C15' C16' C17' . . . . 1.1(3) ?
    C15' C16' C17' C18' . . . . 1.3(3) ?
    C23' O1' C18' C17' . . . . -173.22(17) ?
    C23' O1' C18' C19' . . . . 7.4(3) ?
    C16' C17' C18' O1' . . . . 178.81(18) ?
    C16' C17' C18' C19' . . . . -1.8(3) ?
    O1' C18' C19' C14' . . . . 179.33(16) ?
    C17' C18' C19' C14' . . . . 0.0(3) ?
    C15' C14' C19' C18' . . . . 2.3(2) ?
    N5' C14' C19' C18' . . . . -173.03(15) ?
    N4 C13 N5 C14 . . . . -2.6(3) ?
    N3 C13 N5 C14 . . . . 177.09(16) ?
    C19 C14 N5 C13 . . . . 20.4(3) ?
    C15 C14 N5 C13 . . . . -160.71(17) ?
    N4' C13' N5' C14' . . . . -12.8(3) ?
    N3' C13' N5' C14' . . . . 167.01(16) ?
    C15' C14' N5' C13' . . . . 164.55(17) ?
    C19' C14' N5' C13' . . . . -20.0(3) ?
loop_
    _geom_hbond_atom_site_label_D
    _geom_hbond_atom_site_label_H
    _geom_hbond_atom_site_label_A
    _geom_hbond_site_symmetry_A
    _geom_hbond_distance_DH
    _geom_hbond_distance_HA
    _geom_hbond_distance_DA
    _geom_hbond_angle_DHA
    N5 H0 N3' 2_565 0.88 2.27 3.151(2) 177
    N5' H0' N3 2_565 0.88 2.24 3.089(2) 164
    C22 H22B O1 2_665 0.98 2.57 3.500(2) 159
data_global
_journal_date_recd_electronic     2010-11-29
_journal_date_accepted     2010-12-21
_journal_name_full     'Acta Crystallographica, Section E'
_journal_year     2011
_journal_volume     67
_journal_issue      2
_journal_page_first     o261
_journal_page_last     o261
_journal_paper_category     QO
_journal_coeditor_code     NG5080
_publ_contact_author_name     'Dr. Hai-Bo Shi'
_publ_contact_author_address
;
Zhejiang Pharmaceutical College, Ningbo,
315100, People's Republic of China
;
_publ_contact_author_email     'nbblconba_shb@sohu.com'
_publ_contact_author_fax     ?
_publ_contact_author_phone     ?
_publ_section_title
;\
<i>N</i>-(3-Methoxyphenyl)-4-{4-methyl-2-[(methyl)(4-methylphenyl)amino]-\
1,3-thiazol-5-yl}pyrimidin-2-amine
;
loop_
    _publ_author_name
    _publ_author_address
    'Shi, Hai-Bo'
;
Zhejiang Pharmaceutical College
Ningbo 315100
People's Republic of China
and
College of Pharmaceutical Science
Zhejiang University of Technology
Hangzhou 310032
People's Republic of China
;
    'Li, Hai-Bo'
;
Nantong Center for Disease Control and Prevention
Nantong 226007
People's Republic of China
;
    'Hu, Wei-Xiao'
;
College of Pharmaceutical Science
Zhejiang University of Technology
Hangzhou 310032
People's Republic of China
;
