# Supplementary material for: N-(3-Meth­oxy­phen­yl)-4-{4-methyl-2-[(meth­yl)(4-methyl­phen­yl)amino]-1,3-thia­zol-5-yl}pyrimidin-2-amine
Source: Acta Crystallogr Sect E Struct Rep Online. 2011 Jan 8;67(Pt 2):o261. doi: 10.1107/S1600536810053559 (PMC3051738; doi:10.1107/S1600536810053559)
Supplement: Supplementary file 2 [file e-67-0o261-Isup2.hkl]

#
# h,k,l, Fc-squared, Fo-squared, sigma(Fo-squared) and status flag
#
data_I
_shelx_title ' BO746 in P-1'
_shelx_refln_list_code          4
_shelx_F_calc_maximum      197.06
_exptl_crystal_F_000       880.00
_reflns_d_resolution_high  0.7700
 
loop_
 _symmetry_equiv_pos_as_xyz
 'x, y, z'
 '-x, -y, -z'
 
_cell_length_a    10.2796
_cell_length_b    12.4132
_cell_length_c    17.6708
_cell_angle_alpha  74.290
_cell_angle_beta   87.960
_cell_angle_gamma  68.281
 
_shelx_F_squared_multiplier     1.000
 
loop_
 _refln_index_h
 _refln_index_k
 _refln_index_l
 _refln_F_squared_calc
 _refln_F_squared_meas
 _refln_F_squared_sigma
 _refln_observed_status
   2   0   0    19112.28    20960.47     79.52 o
   3   0   0     2244.32     2349.04     12.35 o
   4   0   0        9.85       19.91      3.57 o
   5   0   0        0.53        3.58      4.18 o
   6   0   0       24.95       12.49     12.20 o
   7   0   0       60.39       37.23     15.42 o
   8   0   0        0.13        3.19      7.80 o
   9   0   0     1083.82     1072.15     22.34 o
  10   0   0        0.50        5.20      7.42 o
  11   0   0       34.52       32.50     10.80 o
  12   0   0       71.80       95.99     16.47 o
 -12   1   0      147.67      188.46     18.37 o
 -11   1   0      450.39      480.74     25.34 o
 -10   1   0       16.55       19.88      8.40 o
  -9   1   0        0.93        5.00      7.93 o
  -8   1   0       88.12       99.00     10.83 o
  -7   1   0       21.52       16.80      7.35 o
  -6   1   0      329.50      355.24     11.37 o
  -5   1   0     2265.41     2413.25     33.81 o
  -4   1   0      854.33      867.73     18.61 o
  -3   1   0      408.87      411.33      8.74 o
  -2   1   0        9.74       19.05      3.86 o
  -1   1   0      379.90      377.65      4.21 o
   2   1   0      272.03      243.54      5.49 o
   3   1   0     3139.16     3145.55     19.80 o
   4   1   0      900.71      913.97     14.27 o
   5   1   0     2839.43     2964.89     38.42 o
   6   1   0       28.37       19.81      7.24 o
   7   1   0      273.21      264.24     13.93 o
   8   1   0      683.35      720.05     31.92 o
   9   1   0      245.67      270.26     14.95 o
  10   1   0       24.71       23.19     10.80 o
  11   1   0       16.91       18.82      8.08 o
  12   1   0      322.94      349.50     16.51 o
 -11   2   0       13.14       25.53      9.87 o
 -10   2   0        8.25        7.50     10.52 o
  -9   2   0       53.65       59.31     11.04 o
  -8   2   0     2808.07     2940.23     35.95 o
  -7   2   0       38.03       30.74      9.53 o
  -6   2   0       95.55       99.70     10.16 o
  -5   2   0       22.59        8.42      5.29 o
  -4   2   0     4356.08     4806.16     50.64 o
  -3   2   0       81.93       86.01      3.88 o
  -2   2   0     2850.97     3014.62     19.45 o
  -1   2   0       94.44       97.86      3.53 o
   0   2   0      292.74      283.75      4.17 o
   1   2   0       65.56       59.31      2.87 o
   2   2   0     1158.21     1158.42     11.54 o
   3   2   0    14509.36    15564.36     57.09 o
   4   2   0     2001.39     1925.12     17.95 o
   5   2   0      308.54      336.31     10.61 o
   6   2   0       32.97       25.56     13.51 o
   7   2   0      137.39      112.71     10.67 o
   8   2   0      135.74      122.58     15.47 o
   9   2   0      245.07      254.52     14.67 o
  10   2   0       84.64       66.76     12.09 o
  11   2   0       38.62       37.53     18.69 o
  12   2   0      251.85      239.05     21.00 o
 -11   3   0        3.27       23.65     12.01 o
 -10   3   0       68.81       72.64     10.57 o
  -9   3   0      521.98      518.51     15.48 o
  -8   3   0       85.50       83.80     10.40 o
  -7   3   0       57.13       79.80     10.60 o
  -6   3   0      294.99      278.47     12.12 o
  -5   3   0       73.30       74.26     10.53 o
  -4   3   0       50.21       67.03      4.83 o
  -3   3   0      834.90      881.68     14.87 o
  -2   3   0     1481.10     1427.52     14.72 o
  -1   3   0     1025.48     1024.66      9.33 o
   0   3   0       69.95       88.37      3.27 o
   1   3   0    10676.88    11517.07     38.76 o
   2   3   0     4243.45     4554.94     16.29 o
   3   3   0     4082.24     3973.70     20.20 o
   4   3   0     1020.89     1023.19     15.32 o
   5   3   0      213.04      189.62      9.50 o
   6   3   0      979.12      984.48     39.52 o
   7   3   0     1037.92     1120.65     27.30 o
   8   3   0       43.27       55.24     12.28 o
   9   3   0      435.26      409.60     17.42 o
  10   3   0       18.92       31.41     10.99 o
  11   3   0      343.67      328.42     76.63 o
  12   3   0       17.76       26.42     15.30 o
  13   3   0       53.20       41.17     15.80 o
 -10   4   0       44.69       57.88     11.62 o
  -9   4   0        2.08       15.29      7.21 o
  -8   4   0      123.45      128.83     10.48 o
  -7   4   0      199.56      214.17     11.45 o
  -6   4   0     1127.83     1136.64     27.88 o
  -5   4   0      329.72      311.68     11.11 o
  -4   4   0      109.21      118.80      7.57 o
  -3   4   0     1447.35     1376.26     15.12 o
  -2   4   0      189.97      183.26      5.20 o
  -1   4   0      514.99      535.10      7.21 o
   0   4   0     1103.54     1105.15     10.84 o
   1   4   0      379.26      399.60      4.74 o
   2   4   0     1102.02      993.90     16.60 o
   3   4   0     3586.39     3245.77     16.99 o
   4   4   0       70.02       70.36      4.29 o
   5   4   0      824.51      719.09     16.55 o
   6   4   0      638.67      654.40     18.09 o
   7   4   0       20.58       17.23     11.25 o
   8   4   0        1.54        0.76      4.04 o
   9   4   0       27.81       23.82     13.51 o
  10   4   0      316.24      329.90     15.76 o
  11   4   0      856.74      792.01     23.52 o
  12   4   0        0.09       -3.54      9.38 o
  13   4   0        0.57        2.95      8.49 o
 -10   5   0      264.80      243.21     19.36 o
  -9   5   0       13.41       11.62      5.68 o
  -8   5   0      601.06      616.77     17.85 o
  -7   5   0        9.61       12.33      7.03 o
  -6   5   0       19.54       13.61      6.52 o
  -5   5   0       63.32       72.91      8.14 o
  -4   5   0      287.33      276.24     14.47 o
  -3   5   0      161.38      199.03      7.98 o
  -2   5   0       28.79       21.29      4.34 o
  -1   5   0    13608.22    15855.98     61.50 o
   0   5   0      846.35      776.85     10.05 o
   1   5   0      405.69      337.22      4.35 o
   2   5   0        0.13        3.45      2.26 o
   3   5   0       58.95       54.26      3.36 o
   4   5   0      129.17      144.19      9.06 o
   5   5   0      114.91       99.43     12.10 o
   6   5   0     1168.81     1242.86     28.61 o
   7   5   0      180.33      175.82     13.99 o
   8   5   0       25.11       14.41      9.80 o
   9   5   0      496.40      498.64     23.91 o
  10   5   0       47.06       56.73      9.91 o
  11   5   0      109.54       93.14     20.04 o
  12   5   0      219.14      228.15     21.47 o
  13   5   0      394.69      372.30     36.60 o
  -9   6   0      108.00      114.02     12.15 o
  -8   6   0        1.66        8.06      5.11 o
  -7   6   0        5.75        9.66      6.26 o
  -6   6   0      502.29      509.64     14.21 o
  -5   6   0      964.00      982.46     21.91 o
  -4   6   0       55.04       77.56      8.68 o
  -3   6   0        2.46       11.40      4.04 o
  -2   6   0      130.28      141.91      5.28 o
  -1   6   0       44.16       23.72      5.06 o
   0   6   0      873.37      963.09     13.17 o
   1   6   0     2796.25     3294.51     42.26 o
   2   6   0     2526.81     2709.84    106.21 o
   3   6   0      633.51      666.90     15.10 o
   4   6   0      130.84       97.34      6.56 o
   5   6   0       48.78       48.05      5.69 o
   6   6   0       11.74       11.76      7.56 o
   7   6   0       47.04       44.80     10.64 o
   8   6   0        0.32        6.45      8.92 o
   9   6   0       99.29      117.57     27.33 o
  10   6   0        0.23       -2.32      9.29 o
  11   6   0      302.60      325.01     24.69 o
  12   6   0      121.81      127.83     13.36 o
  13   6   0        1.36       11.67      9.97 o
  -8   7   0        2.14        8.14      5.08 o
  -7   7   0       29.48       27.59      7.60 o
  -6   7   0      242.09      265.03     23.18 o
  -5   7   0      219.86      251.27     13.64 o
  -4   7   0     2005.63     1901.88     32.71 o
  -3   7   0        6.02       13.88      5.11 o
  -2   7   0      413.09      401.79     22.24 o
  -1   7   0      508.92      499.13     16.92 o
   0   7   0       31.81       36.19      3.36 o
   1   7   0      188.43      163.67      3.97 o
   2   7   0      136.62      151.60      7.56 o
   3   7   0      307.91      267.77     12.89 o
   4   7   0      500.49      457.11     16.84 o
   5   7   0       11.71       15.34      5.38 o
   6   7   0      174.74      162.68     12.04 o
   7   7   0      743.44      769.35     49.57 o
   8   7   0      251.33      241.57     14.42 o
   9   7   0      355.99      349.86     21.57 o
  10   7   0        0.82        6.76      7.92 o
  11   7   0       25.51       14.50     10.34 o
  12   7   0       45.02       34.11      9.01 o
  13   7   0       12.24        5.19      9.50 o
  -8   8   0      184.32      194.60     20.28 o
  -7   8   0       79.53       88.88     21.54 o
  -6   8   0        0.46        7.77      4.86 o
  -5   8   0        7.37        7.77      5.92 o
  -4   8   0        6.57        6.15      4.80 o
  -3   8   0        7.05       12.29      5.87 o
  -2   8   0      840.29      814.50     17.79 o
  -1   8   0      326.44      303.48      7.11 o
   0   8   0      481.11      468.58     12.83 o
   1   8   0      645.06      651.74     12.19 o
   2   8   0        0.00        4.79      3.78 o
   3   8   0       17.86       13.52     14.96 o
   4   8   0      239.58      239.72      7.58 o
   5   8   0      632.97      580.25     17.12 o
   6   8   0       64.60       61.66     10.78 o
   7   8   0      871.07      919.70     25.57 o
   8   8   0      491.57      533.37     43.28 o
   9   8   0      197.07      192.54     16.53 o
  10   8   0       20.66       15.73      9.17 o
  11   8   0      191.51      169.56     15.91 o
  12   8   0      174.54      192.09     24.86 o
  13   8   0       81.40       90.91     21.98 o
  -7   9   0      330.73      355.90     23.94 o
  -6   9   0      700.52      695.01     44.95 o
  -5   9   0       34.89       55.03     11.20 o
  -4   9   0      332.93      321.13     10.55 o
  -3   9   0        1.32        7.08      3.91 o
  -2   9   0       50.45       31.45      9.49 o
  -1   9   0        4.79        6.50      3.75 o
   0   9   0      230.05      246.12      8.25 o
   1   9   0      173.06      170.51     12.07 o
   2   9   0      159.65      135.32      4.16 o
   3   9   0      293.02      267.52      6.19 o
   4   9   0      248.31      247.11      8.78 o
   5   9   0        2.63        6.46      4.16 o
   6   9   0       52.50       43.96     10.17 o
   7   9   0      299.68      284.38     21.52 o
   8   9   0      440.41      387.03     16.62 o
   9   9   0       62.20       76.62     14.75 o
  10   9   0      274.62      276.73     18.39 o
  11   9   0        2.55        8.42      5.89 o
  12   9   0      127.67      110.95     17.39 o
  -6  10   0       53.10       62.12     11.61 o
  -5  10   0       39.86       40.76     17.33 o
  -4  10   0       43.72       29.21      8.73 o
  -3  10   0      763.19      765.72     30.98 o
  -2  10   0        2.41       12.65      8.43 o
  -1  10   0      161.91      190.95     17.54 o
   0  10   0        1.23       -0.80      9.12 o
   1  10   0      173.33      188.87     14.90 o
   2  10   0       42.67       43.18      4.24 o
   3  10   0      247.15      226.28      8.28 o
   4  10   0      780.13      773.52     18.18 o
   5  10   0        5.96       11.30      5.37 o
   6  10   0      195.38      184.82     11.18 o
   7  10   0      325.03      323.72     19.36 o
   8  10   0       67.30       75.67     15.01 o
   9  10   0      114.10       95.92     11.94 o
  10  10   0        8.87       10.94     10.58 o
  11  10   0       10.70       11.75      7.62 o
  12  10   0        9.95        7.72      8.85 o
  -5  11   0        2.28        8.57      7.10 o
  -4  11   0       18.12       24.36      9.74 o
  -3  11   0       45.40       42.16     10.38 o
  -2  11   0      114.20      115.09     24.34 o
  -1  11   0       19.11       24.79     11.64 o
   0  11   0      313.39      289.79     20.93 o
   1  11   0       37.95       34.27     16.56 o
   2  11   0       18.95       20.48     11.33 o
   3  11   0       24.09       24.98     13.31 o
   4  11   0        4.50        3.63     10.60 o
   5  11   0       74.89       60.20      7.45 o
   6  11   0      247.63      267.06     20.19 o
   7  11   0      379.12      377.28     16.14 o
   8  11   0       32.91       36.11      9.94 o
   9  11   0       21.41       26.63     10.70 o
  10  11   0        3.26        9.05      7.74 o
  11  11   0       10.52       16.10     10.19 o
  12  11   0       27.25       23.18     12.54 o
  -3  12   0        5.58       12.61      6.85 o
  -2  12   0       69.69       82.59     14.22 o
  -1  12   0       48.23       43.67     15.01 o
   0  12   0        3.38        2.61      9.76 o
   1  12   0      612.67      572.17     30.88 o
   3  12   0      700.89      736.76     40.03 o
   4  12   0       96.81       82.05     13.02 o
   5  12   0       50.69       57.46     19.51 o
   6  12   0       25.19       51.07     18.25 o
   7  12   0      281.77      274.69     12.28 o
   8  12   0        2.52       10.97      6.11 o
   9  12   0       33.97       41.71      8.81 o
  10  12   0      348.12      352.10     17.94 o
  11  12   0        1.79       12.10     11.91 o
  -2  13   0      159.39      134.93     15.72 o
  -1  13   0      102.10      112.13     24.91 o
   0  13   0        0.02       15.83     12.05 o
   1  13   0       14.55        8.47     12.25 o
   2  13   0      228.49      230.03     26.58 o
   3  13   0      150.52      154.37     22.07 o
   4  13   0     1256.23     1330.62     40.37 o
   5  13   0      770.66      858.60     33.98 o
   6  13   0       79.43      100.54     18.20 o
   7  13   0      847.34      974.82     38.68 o
   8  13   0       58.07       65.35     17.28 o
   9  13   0        5.16       16.60     12.59 o
  10  13   0       34.14       68.54     22.32 o
   0  14   0      104.38      103.16     21.44 o
   1  14   0       50.90       65.06     20.43 o
   2  14   0      615.00      657.03     36.06 o
   4  14   0       14.43       40.47     18.78 o
   5  14   0        2.43        2.76     12.20 o
   6  14   0       75.87       76.00     17.77 o
   7  14   0      196.01      206.94     21.73 o
   8  14   0        9.26        4.55     11.62 o
   9  14   0        8.92       25.75     18.20 o
   2  15   0       12.26       25.07     15.44 o
   3  15   0        0.41        2.95     11.18 o
   4  15   0      357.49      402.26     33.16 o
   5  15   0      193.73      174.36     22.56 o
   6  15   0       92.17      110.13     19.94 o
   7  15   0       20.47       23.96     15.64 o
   8  15   0      112.61      106.64     20.09 o
  -7 -15   1       78.29      105.62     18.44 o
  -6 -15   1       33.28       23.38     13.02 o
  -5 -15   1      284.40      277.28     27.20 o
  -4 -15   1      342.89      282.89     27.69 o
  -3 -15   1        7.46       15.73     11.09 o
  -9 -14   1       56.88       51.89     20.62 o
  -8 -14   1      309.09      359.33     25.70 o
  -7 -14   1        4.72        8.71     12.00 o
  -6 -14   1        0.00        5.57     12.59 o
  -5 -14   1       23.68       24.93     17.43 o
  -4 -14   1       21.67       27.69     13.02 o
  -3 -14   1       10.31       23.57     19.36 o
  -2 -14   1      223.96      221.85     20.72 o
  -1 -14   1        4.98       16.22     16.75 o
   0 -14   1      100.16      119.81     18.25 o
 -10 -13   1        1.19       28.08     13.12 o
  -9 -13   1       85.27       68.54     18.49 o
  -8 -13   1      190.74      179.40     20.57 o
  -7 -13   1      372.75      413.78     30.79 o
  -6 -13   1      800.09      859.86     36.60 o
  -5 -13   1       71.11       67.62     17.57 o
  -4 -13   1       18.23       30.50     14.13 o
  -2 -13   1        2.34        7.21     12.30 o
  -1 -13   1       38.01       43.42     15.15 o
   0 -13   1      203.45      211.40     16.06 o
   1 -13   1       32.43       49.20     26.41 o
   2 -13   1       20.48       26.86     11.27 o
 -11 -12   1        3.09       13.65      8.32 o
 -10 -12   1        5.66       21.94      8.20 o
  -9 -12   1        9.13       10.38      5.91 o
  -8 -12   1        4.03       10.47      7.22 o
  -7 -12   1       40.27       33.11     16.22 o
  -6 -12   1       51.78       76.10     16.12 o
  -5 -12   1        1.52       -4.50     12.30 o
  -4 -12   1      810.56      855.79     43.18 o
  -3 -12   1      462.60      512.78     30.54 o
  -2 -12   1       14.66        8.91     16.70 o
  -1 -12   1       22.16        5.66     12.00 o
   0 -12   1      126.19      120.74     18.88 o
   1 -12   1       25.72       33.33     11.88 o
   2 -12   1      164.05      217.09     38.65 o
   3 -12   1      341.05      261.32     19.29 o
 -12 -11   1        5.62       12.17      4.84 o
 -11 -11   1        8.40        6.86      8.08 o
 -10 -11   1       28.52       36.03     10.81 o
  -9 -11   1      265.27      292.51     18.20 o
  -8 -11   1      387.24      398.83     25.66 o
  -7 -11   1      130.62      135.93     20.72 o
  -6 -11   1        1.05        0.37      4.87 o
  -5 -11   1        3.30        9.44     10.12 o
  -4 -11   1      491.17      486.20     27.01 o
  -3 -11   1       86.00       98.36     17.91 o
  -1 -11   1       55.33       58.23     20.57 o
   0 -11   1       27.53       37.88     12.23 o
   1 -11   1       16.74       14.23      7.48 o
   2 -11   1        9.82       10.60      6.57 o
   3 -11   1        7.25        9.33      6.68 o
   4 -11   1      296.60      292.28     21.69 o
 -12 -10   1       12.61       22.85     11.38 o
 -11 -10   1      138.00      100.72     15.48 o
 -10 -10   1       11.22       14.71     10.82 o
  -9 -10   1      132.91      114.96     11.19 o
  -8 -10   1      182.34      192.19     22.90 o
  -7 -10   1       52.46       48.64      9.11 o
  -6 -10   1        6.60        9.79      6.59 o
  -5 -10   1      238.11      231.25     10.70 o
  -4 -10   1       14.02       10.56      2.84 o
  -3 -10   1        6.11        5.76      4.62 o
  -2 -10   1      137.27      148.08     22.51 o
  -1 -10   1       55.99       65.84     16.54 o
   0 -10   1      115.42      115.94     15.39 o
   1 -10   1      255.46      203.36     15.05 o
   2 -10   1      176.57      179.41     15.61 o
   3 -10   1       54.34       44.93     11.19 o
   4 -10   1       16.79       14.87      7.18 o
   5 -10   1       21.27       46.27     10.65 o
   6 -10   1       50.89       55.91     13.02 o
 -12  -9   1       77.29       79.92     12.76 o
 -11  -9   1       90.34       94.97     16.14 o
 -10  -9   1       64.64       50.90     12.12 o
  -9  -9   1      239.40      243.89     15.26 o
  -8  -9   1        0.00       10.10      7.51 o
  -7  -9   1      144.84      152.94     11.12 o
  -6  -9   1       53.71       70.83     12.14 o
  -5  -9   1      317.46      299.72      8.42 o
  -4  -9   1       68.93       60.49      4.20 o
  -3  -9   1        0.00        6.55      6.70 o
  -2  -9   1      179.80      189.61     22.03 o
  -1  -9   1       18.69       23.62     15.10 o
   0  -9   1       48.71       52.35     13.40 o
   1  -9   1      158.02      150.88      6.64 o
   2  -9   1      179.83      149.02      9.13 o
   3  -9   1      219.45      162.69     12.92 o
   4  -9   1      342.01      305.46     14.46 o
   5  -9   1       47.18       45.74     16.02 o
   6  -9   1       33.39       38.44      8.04 o
   7  -9   1      358.91      409.14     32.67 o
 -13  -8   1       12.74        3.63     11.81 o
 -12  -8   1      186.53      217.52     17.40 o
 -11  -8   1        7.17        9.87      8.44 o
 -10  -8   1       43.08       48.26     11.44 o
  -9  -8   1      455.51      484.90     19.91 o
  -8  -8   1      335.76      335.82     15.15 o
  -7  -8   1      195.87      198.45     20.77 o
  -6  -8   1      175.36      174.99     12.39 o
  -5  -8   1       44.14       34.20      4.58 o
  -4  -8   1        5.28        8.86      3.52 o
  -3  -8   1       49.71       42.50      4.85 o
  -2  -8   1      424.74      457.60     10.72 o
  -1  -8   1     1935.63     1923.16     36.37 o
   0  -8   1      459.73      422.83      7.96 o
   1  -8   1      343.83      343.04      9.26 o
   2  -8   1      161.58      127.32      7.15 o
   3  -8   1        0.26        5.07      3.49 o
   4  -8   1      413.49      408.34     13.27 o
   5  -8   1      112.45      106.15      8.59 o
   6  -8   1       79.55       87.57      7.64 o
   7  -8   1      436.15      506.60     19.87 o
 -13  -7   1      740.26      677.10     32.65 o
 -12  -7   1      245.94      234.92     24.49 o
 -11  -7   1        1.79       10.92      7.83 o
 -10  -7   1        1.70        4.69      7.98 o
  -9  -7   1       10.91       12.50      8.06 o
  -8  -7   1      581.47      609.86     22.30 o
  -7  -7   1       15.08       30.61     11.32 o
  -6  -7   1      178.17      190.77     12.37 o
  -5  -7   1       78.76       66.21      5.80 o
  -4  -7   1      578.17      575.55     15.84 o
  -3  -7   1      401.68      402.50      8.55 o
  -2  -7   1       28.15       28.73      3.46 o
  -1  -7   1       99.48       85.61      4.07 o
   0  -7   1      119.81      139.44      6.37 o
   1  -7   1     1761.15     1768.82     26.46 o
   2  -7   1      154.52      136.18     10.62 o
   3  -7   1      220.06      193.12      7.29 o
   4  -7   1      248.26      262.03     10.11 o
   5  -7   1        8.80       15.08      5.23 o
   6  -7   1       19.15       15.91      5.53 o
   7  -7   1       14.48       27.06      7.81 o
   8  -7   1      341.06      325.69     20.65 o
 -13  -6   1      196.61      176.01     20.72 o
 -12  -6   1       21.58       15.44     11.13 o
 -11  -6   1       52.87       57.21     11.98 o
 -10  -6   1        3.46        6.24      9.26 o
  -9  -6   1       43.97       33.98     10.54 o
  -8  -6   1      149.43      136.26     19.72 o
  -7  -6   1       19.00       37.39     11.62 o
  -6  -6   1      109.45      100.09     10.94 o
  -5  -6   1      914.26      945.51     17.17 o
  -4  -6   1      729.36      770.69     14.05 o
  -3  -6   1     1531.10     1698.74     22.65 o
  -2  -6   1       53.33       60.97      4.89 o
  -1  -6   1       14.00       22.25      1.91 o
   0  -6   1      545.67      588.15     17.21 o
   1  -6   1        0.07        2.86      2.00 o
   2  -6   1       22.56       25.38      6.17 o
   3  -6   1       96.99       88.53      5.38 o
   4  -6   1     3701.53     3674.18     47.47 o
   5  -6   1      129.59      110.49      8.35 o
   6  -6   1        2.48        8.63      5.34 o
   7  -6   1      223.89      235.39     14.38 o
   8  -6   1       21.02       29.87      6.15 o
   9  -6   1        0.37       13.73      7.17 o
 -13  -5   1        0.96       24.31     11.69 o
 -12  -5   1        7.80        9.63      9.49 o
 -11  -5   1        5.62       12.32      9.73 o
 -10  -5   1      186.68      185.29     16.84 o
  -9  -5   1        0.05        4.80     15.32 o
  -8  -5   1        0.04        2.28      5.47 o
  -7  -5   1        0.41       12.92      9.97 o
  -6  -5   1      200.07      181.10     11.13 o
  -5  -5   1      105.59      100.77      6.36 o
  -4  -5   1      686.55      741.06     13.24 o
  -3  -5   1      360.53      339.16      6.88 o
  -2  -5   1      251.27      193.42      4.25 o
  -1  -5   1       28.67       23.86      1.68 o
   0  -5   1      153.75      154.22      4.52 o
   1  -5   1      114.06      102.68      4.66 o
   2  -5   1     1448.35     1420.53     19.95 o
   3  -5   1      112.70      101.43      7.10 o
   4  -5   1       57.26       63.42      7.66 o
   5  -5   1     2311.89     2316.48     32.92 o
   6  -5   1      244.27      246.58     10.83 o
   7  -5   1        2.26        5.66      6.24 o
   8  -5   1        0.78        3.99     10.01 o
   9  -5   1      159.65      156.25     13.58 o
 -13  -4   1      199.22      198.61     26.87 o
 -12  -4   1      644.72      665.36     39.50 o
 -11  -4   1      114.78      111.18     16.77 o
 -10  -4   1       17.88       12.34      9.65 o
  -9  -4   1        3.55        4.31     13.46 o
  -8  -4   1      381.31      370.01     21.18 o
  -7  -4   1     1756.17     1791.96     41.99 o
  -6  -4   1      175.96      152.97     15.13 o
  -5  -4   1      274.15      343.95     11.42 o
  -4  -4   1       42.12       38.71      3.74 o
  -3  -4   1     1225.88     1248.74     15.17 o
  -2  -4   1     1216.39     1179.81     10.30 o
  -1  -4   1     2670.38     2918.69     15.63 o
   0  -4   1      434.67      468.72      6.01 o
   1  -4   1     1405.90     1379.53     14.85 o
   2  -4   1    15564.51    18540.60     59.30 o
   3  -4   1       36.17       44.40      3.60 o
   4  -4   1       71.69       78.60      7.90 o
   5  -4   1      149.45      156.58      9.16 o
   6  -4   1      218.01      211.28     11.44 o
   7  -4   1       72.88       63.90      8.18 o
   8  -4   1      288.51      283.78     13.82 o
   9  -4   1      125.56      132.15      9.56 o
  10  -4   1      229.74      246.90     16.99 o
 -13  -3   1       26.74       34.86     12.49 o
 -12  -3   1        7.94       15.75     10.82 o
 -11  -3   1      236.37      222.81     14.96 o
 -10  -3   1     1341.95     1391.93     29.17 o
  -9  -3   1      608.33      629.17     21.73 o
  -8  -3   1       64.89       57.90      9.76 o
  -7  -3   1       63.81       45.66     11.18 o
  -6  -3   1      552.19      627.14     31.66 o
  -5  -3   1       50.05       59.98      9.57 o
  -4  -3   1      854.14      780.73     11.26 o
  -3  -3   1     4056.05     4028.33     20.18 o
  -2  -3   1     1168.41     1180.58     12.25 o
  -1  -3   1     3193.45     3338.99     16.18 o
   0  -3   1     1062.14      995.73     10.17 o
   1  -3   1        0.60        4.93      2.71 o
   2  -3   1      547.28      467.45      6.73 o
   3  -3   1      377.27      412.27      7.23 o
   4  -3   1      803.32      725.63     12.37 o
   5  -3   1      676.53      619.56     30.36 o
   6  -3   1     3971.98     4084.70     47.25 o
   7  -3   1       96.39      119.31     10.25 o
   8  -3   1       47.89       45.04      7.72 o
   9  -3   1       16.39       14.32     11.23 o
  10  -3   1      338.69      354.30     28.56 o
  11  -3   1       15.07       14.81      8.99 o
 -12  -2   1      124.70      131.86     15.73 o
 -11  -2   1      495.02      486.11     23.52 o
 -10  -2   1       12.47       17.17      9.57 o
  -9  -2   1      879.77      853.87     24.30 o
  -8  -2   1      485.87      457.56     18.15 o
  -7  -2   1     2088.42     2336.65     65.11 o
  -6  -2   1     4622.27     4869.11     33.72 o
  -5  -2   1     1600.63     1801.73     22.72 o
  -4  -2   1     6660.27     6967.59     46.91 o
  -3  -2   1     2604.51     2647.63     24.38 o
  -2  -2   1     5852.89     5853.55     28.54 o
  -1  -2   1       48.11       40.93      2.07 o
   1  -2   1       80.43       73.97      4.22 o
   2  -2   1      453.80      458.75      5.03 o
   3  -2   1       42.93       47.52      3.16 o
   4  -2   1      232.56      231.84      6.08 o
   5  -2   1       70.48       64.89      7.01 o
   6  -2   1      410.15      378.59     12.41 o
   7  -2   1      305.01      271.22     19.31 o
   8  -2   1      118.88      123.27     10.77 o
   9  -2   1      150.16      169.53     11.16 o
  10  -2   1      266.56      263.58     17.30 o
  11  -2   1       12.56       30.29     13.45 o
 -12  -1   1       43.11       42.22     12.54 o
 -11  -1   1       12.09       10.38      9.73 o
 -10  -1   1       68.73       64.82     13.35 o
  -9  -1   1      144.64      133.89     14.21 o
  -8  -1   1      183.34      177.03     14.42 o
  -7  -1   1      699.24      699.77     24.54 o
  -6  -1   1     1346.49     1413.23     21.30 o
  -5  -1   1       36.26       51.61      6.94 o
  -4  -1   1      449.76      465.54     10.57 o
  -3  -1   1     9522.17    10011.92     35.60 o
  -2  -1   1       45.02       44.73      3.64 o
   1  -1   1     6405.47     6950.95     55.81 o
   2  -1   1      296.91      269.75      4.37 o
   3  -1   1        1.65        0.31      3.20 o
   4  -1   1       35.02       25.08      3.67 o
   5  -1   1      383.31      350.71     10.29 o
   6  -1   1        7.79       12.12      7.22 o
   7  -1   1      209.26      221.69     13.51 o
   8  -1   1        0.88       10.72      7.13 o
   9  -1   1       68.01       62.84      9.96 o
  10  -1   1        0.40        9.29      9.84 o
  11  -1   1      236.75      249.07     18.75 o
 -12   0   1       55.25       68.77     11.02 o
 -11   0   1        5.12        7.61      7.85 o
 -10   0   1       31.65       28.79      8.78 o
  -9   0   1      534.01      473.69     15.14 o
  -8   0   1      577.36      625.59     48.07 o
  -7   0   1        3.55        4.26     11.58 o
  -6   0   1      343.68      346.82     16.65 o
  -5   0   1      748.37      763.15     15.12 o
  -4   0   1       43.46       55.22      3.60 o
  -3   0   1     1029.47      941.72     10.33 o
   2   0   1     4105.83     4386.57     42.51 o
   3   0   1     1075.17     1100.34     11.19 o
   4   0   1     4518.40     4973.28     26.82 o
   5   0   1     5628.43     6268.45     71.83 o
   6   0   1        1.71        3.15      3.99 o
   7   0   1      870.44      835.45     18.13 o
   8   0   1       88.97       95.86     11.38 o
   9   0   1      542.79      566.82     18.07 o
  10   0   1      415.65      414.53     14.30 o
  11   0   1      129.95      126.90     11.85 o
  12   0   1       54.88       54.91     14.17 o
 -12   1   1      307.34      282.56     24.88 o
 -11   1   1        6.01       20.81     11.32 o
 -10   1   1       34.66       53.35     10.89 o
  -9   1   1      122.77      122.08     11.71 o
  -8   1   1     1217.61     1259.45     22.39 o
  -7   1   1      199.62      192.00     13.27 o
  -6   1   1      598.62      579.47     18.53 o
  -5   1   1      166.39      166.02      7.85 o
  -4   1   1        1.68        6.25      4.07 o
  -3   1   1      291.08      280.64      6.62 o
  -2   1   1      174.87      177.68      5.45 o
  -1   1   1      841.16      803.14      6.59 o
   2   1   1     1259.34     1249.33     16.64 o
   3   1   1    16408.50    17302.10     82.82 o
   4   1   1      195.07      199.80      7.62 o
   5   1   1     1587.31     1662.46     21.05 o
   6   1   1       13.50       13.22      5.05 o
   7   1   1     1122.88     1142.50     46.69 o
   8   1   1     2955.78     3146.31    132.73 o
   9   1   1      336.64      295.89     15.27 o
  10   1   1      277.40      269.83     12.93 o
  11   1   1        4.61       18.74     11.92 o
  12   1   1       20.99       26.04     11.69 o
 -11   2   1      330.25      343.95     15.12 o
 -10   2   1      210.87      198.59     12.51 o
  -9   2   1        0.65       11.77      7.81 o
  -8   2   1       54.51       58.02      9.82 o
  -7   2   1        2.55       10.27      7.51 o
  -6   2   1        6.37        1.65      6.26 o
  -5   2   1      105.89      126.70      8.45 o
  -4   2   1     3792.68     4122.30     65.09 o
  -3   2   1     1772.09     1701.18     12.75 o
  -2   2   1     1700.56     1703.31     17.15 o
  -1   2   1        0.11        3.51      2.77 o
   0   2   1      224.64      198.93      3.29 o
   1   2   1      991.60      977.35     10.62 o
   2   2   1      872.67      888.91      8.88 o
   3   2   1     1138.00     1174.15     16.43 o
   4   2   1     1024.45      944.35     12.23 o
   5   2   1     5189.17     5498.24     60.25 o
   6   2   1      431.05      457.51     19.02 o
   7   2   1       24.39       27.29      9.73 o
   8   2   1      248.25      240.91     15.57 o
   9   2   1      589.44      605.71     19.14 o
  10   2   1       67.99       72.92     16.19 o
  11   2   1      109.42      107.37     17.02 o
  12   2   1      203.25      214.91     18.58 o
 -11   3   1       60.65       73.27     16.53 o
 -10   3   1       40.25       42.68     11.97 o
  -9   3   1      112.77      109.65     10.08 o
  -8   3   1       91.35      107.40     11.55 o
  -7   3   1     2081.58     2114.15     25.66 o
  -6   3   1       99.96      115.27     10.15 o
  -5   3   1      630.13      654.60     17.17 o
  -4   3   1     1162.37     1218.70     14.38 o
  -3   3   1     1611.77     1737.74     17.44 o
  -2   3   1       14.29       10.02      2.63 o
  -1   3   1     1830.92     1786.76     24.49 o
   0   3   1     1521.33     1628.93     13.05 o
   1   3   1     1142.63     1103.07     17.52 o
   2   3   1      356.68      356.85      5.26 o
   3   3   1       22.84       32.89      5.21 o
   4   3   1      506.99      488.85      8.64 o
   5   3   1      858.24      820.92     14.61 o
   6   3   1      829.44      942.88     22.14 o
   7   3   1      729.42      839.21     19.38 o
   8   3   1       21.79       13.55     10.23 o
   9   3   1     1539.38     1527.74     72.71 o
  10   3   1       55.43       60.22     11.31 o
  11   3   1      177.15      154.65     14.41 o
  12   3   1      172.35      167.82     14.77 o
  13   3   1       65.53       78.54     16.37 o
 -10   4   1        0.00        7.85      6.63 o
  -9   4   1      137.46      147.44     11.87 o
  -8   4   1       65.49       81.62      9.95 o
  -7   4   1      363.71      347.45     13.10 o
  -6   4   1     2824.39     2733.00     92.04 o
  -5   4   1        5.25        7.92      5.49 o
  -4   4   1      125.81      131.04      8.45 o
  -3   4   1      268.05      276.28      7.99 o
  -2   4   1      118.28      138.98      4.23 o
  -1   4   1       66.55       52.91      2.81 o
   0   4   1     2512.85     2419.73     54.82 o
   1   4   1      400.02      382.92      6.28 o
   2   4   1     1575.95     1478.30     13.11 o
   3   4   1      121.57      121.05      7.57 o
   4   4   1      197.68      197.45      9.15 o
   5   4   1      829.84      926.16     19.12 o
   6   4   1      123.94      105.26     14.47 o
   7   4   1      644.75      710.84     43.83 o
   8   4   1       42.36       37.89     12.03 o
   9   4   1      875.72      878.40     35.72 o
  10   4   1       44.64       42.12     10.03 o
  11   4   1      578.93      591.20     23.07 o
  12   4   1       68.56       77.65     20.09 o
  13   4   1       71.01       78.39     12.39 o
 -10   5   1      600.99      586.81     33.40 o
  -9   5   1       12.79       26.84     11.19 o
  -8   5   1       17.96       16.38      6.48 o
  -7   5   1        0.57        9.81      6.78 o
  -6   5   1      154.32      165.82     10.64 o
  -5   5   1      131.72      118.36      9.00 o
  -4   5   1      228.30      183.89      8.09 o
  -3   5   1     1834.71     1894.90     20.07 o
  -2   5   1      685.24      770.30     11.82 o
  -1   5   1      297.91      312.82      5.23 o
   0   5   1      686.90      773.70     11.92 o
   1   5   1       21.18       16.35      2.64 o
   2   5   1       38.44       37.19      3.15 o
   3   5   1      417.15      357.42      6.46 o
   4   5   1      373.47      419.97     10.20 o
   5   5   1      215.34      182.51     10.15 o
   6   5   1     4192.00     4506.99     66.39 o
   7   5   1        1.93       -0.95      7.13 o
   8   5   1       46.37       50.78     12.18 o
   9   5   1      141.26      144.08     30.40 o
  10   5   1      199.55      188.26     13.27 o
  11   5   1     1607.49     1561.07     37.24 o
  12   5   1        0.47       15.54      9.47 o
  13   5   1       11.41       13.74     10.61 o
  -9   6   1       42.83       72.21      9.64 o
  -8   6   1      220.12      234.49     11.93 o
  -7   6   1      253.81      272.21     11.85 o
  -6   6   1      712.50      720.99     16.38 o
  -5   6   1      709.25      639.79     15.93 o
  -4   6   1       30.31       34.91      9.20 o
  -3   6   1       66.69       77.16      7.87 o
  -2   6   1      504.92      548.55     18.40 o
  -1   6   1     1262.18     1213.45     18.81 o
   0   6   1      770.18      727.66     19.28 o
   1   6   1        6.62       28.41      5.41 o
   2   6   1      126.33      106.08      5.66 o
   3   6   1        2.57        1.18      3.09 o
   4   6   1        8.34       10.34      4.67 o
   5   6   1      241.53      254.64     12.33 o
   6   6   1     1840.86     1922.73     26.34 o
   7   6   1     1649.95     1698.87     30.71 o
   8   6   1      206.81      198.66     22.46 o
   9   6   1       57.24       53.64     25.61 o
  10   6   1       22.67       22.06     11.02 o
  11   6   1       29.30       33.60     10.37 o
  12   6   1        3.18        7.46      9.26 o
  13   6   1        8.06        9.92     13.51 o
  -8   7   1      153.34      154.64     12.17 o
  -7   7   1       22.50       18.83      7.20 o
  -6   7   1      211.54      227.19     11.61 o
  -5   7   1      494.71      416.06     12.60 o
  -4   7   1      698.33      671.29     16.45 o
  -3   7   1      369.69      381.79     10.64 o
  -2   7   1      276.62      283.76      8.15 o
  -1   7   1        1.18        1.43      3.93 o
   0   7   1      475.68      493.72     13.82 o
   1   7   1      633.99      679.05     15.82 o
   2   7   1      411.21      408.48     14.59 o
   4   7   1        0.75        0.77      3.59 o
   5   7   1       77.92       58.83      8.23 o
   6   7   1       19.82       31.94     10.09 o
   7   7   1      414.88      419.44     15.02 o
   8   7   1        1.99       12.67      9.80 o
   9   7   1      154.59      154.28     15.81 o
  10   7   1      117.64      116.25     22.75 o
  11   7   1      571.72      546.52     27.28 o
  12   7   1      415.90      411.34     18.21 o
  13   7   1       39.88       28.38     10.93 o
  -8   8   1        5.37       10.91      7.64 o
  -7   8   1       62.10       66.78      9.14 o
  -6   8   1       22.58       17.49      9.83 o
  -5   8   1      209.64      213.11     13.05 o
  -4   8   1       61.27       61.47      7.32 o
  -3   8   1       39.04       29.55      7.00 o
  -2   8   1       20.34       24.44      3.78 o
  -1   8   1       68.06       70.40     12.12 o
   0   8   1      129.66      145.17      4.94 o
   1   8   1      608.71      648.94     12.56 o
   2   8   1      169.63      161.20      7.75 o
   3   8   1      739.36      620.01     19.97 o
   4   8   1      144.44      139.19      7.95 o
   5   8   1      587.75      626.49     27.47 o
   6   8   1      250.30      291.43     25.12 o
   7   8   1      114.51      111.14     12.81 o
   8   8   1        0.17        5.73      9.16 o
   9   8   1        0.16        9.01      9.98 o
  10   8   1       14.03        5.57      3.40 o
  11   8   1       70.01       69.53     15.00 o
  12   8   1     1202.81     1174.56     58.52 o
  13   8   1       79.98       89.41     22.85 o
  -7   9   1      878.72      983.88     59.49 o
  -6   9   1      191.55      186.32     14.52 o
  -5   9   1       12.89        7.68      5.65 o
  -4   9   1        0.02        0.00      3.64 o
  -3   9   1       28.91       39.84     10.09 o
  -2   9   1      164.37      159.63     14.33 o
  -1   9   1       35.36       48.51     10.84 o
   0   9   1      248.22      235.20      9.89 o
   1   9   1     1368.56     1360.53     20.79 o
   2   9   1      120.96      108.82      4.60 o
   3   9   1       23.59       30.62     13.60 o
   4   9   1      100.61       86.70      6.33 o
   5   9   1       91.01       74.82     11.07 o
   6   9   1      678.42      705.11     21.21 o
   7   9   1     1338.82     1383.09     45.12 o
   8   9   1      729.01      705.11     32.02 o
   9   9   1       30.49       29.47     17.06 o
  10   9   1       29.44       30.11     18.20 o
  11   9   1       44.82       45.37     15.78 o
  12   9   1       28.62       20.38     10.15 o
  13   9   1        0.14        7.72      7.19 o
  -6  10   1      150.80      127.11     13.68 o
  -5  10   1      589.80      572.63     20.60 o
  -4  10   1      247.57      278.12     15.07 o
  -3  10   1      136.14      119.64     14.14 o
  -2  10   1       55.43       49.56      8.68 o
  -1  10   1        0.55        4.44      3.72 o
   0  10   1       41.17       31.05      8.35 o
   1  10   1      114.47       98.97      6.87 o
   2  10   1      284.84      260.15     17.43 o
   3  10   1        1.16        3.58      3.50 o
   4  10   1      492.35      459.73     41.90 o
   5  10   1       19.85       15.41      6.50 o
   6  10   1       49.58       53.72      8.62 o
   7  10   1        4.47        6.50      6.79 o
   8  10   1        0.85        6.73      7.44 o
   9  10   1        1.06       14.22     10.60 o
  10  10   1      696.69      668.05     27.69 o
  11  10   1      434.76      393.39     23.01 o
  12  10   1       62.23       61.77     34.18 o
  -5  11   1        0.71        7.73      6.27 o
  -4  11   1        4.09        8.43      6.21 o
  -3  11   1       22.99       15.68      9.72 o
  -2  11   1      219.08      224.27     16.17 o
  -1  11   1        9.07       22.99      9.40 o
   0  11   1      107.64       97.08     18.17 o
   1  11   1      310.07      327.57     25.90 o
   2  11   1       56.61       46.71     17.67 o
   3  11   1        0.75        2.25      9.85 o
   4  11   1      925.14      905.07     20.55 o
   5  11   1      758.98      724.34     18.64 o
   6  11   1      118.05      120.88     11.46 o
   7  11   1      117.70      103.70     24.16 o
   8  11   1       73.09       70.50     10.79 o
   9  11   1      159.75      149.66     12.85 o
  10  11   1       11.62       19.01      9.80 o
  11  11   1        3.62        8.52      8.06 o
  12  11   1       82.45       64.77     13.73 o
  -4  12   1      116.55       89.81     21.73 o
  -3  12   1        0.08        2.49      6.33 o
  -2  12   1      119.56      106.45     30.72 o
  -1  12   1      155.25      147.48     29.60 o
   0  12   1       21.56       19.37      9.56 o
   1  12   1       27.65       32.29     15.44 o
   2  12   1        2.90       12.59     13.12 o
   3  12   1        0.95        2.42     13.31 o
   4  12   1       10.26       28.61     16.46 o
   5  12   1        0.76        4.43      5.59 o
   6  12   1       99.51       86.65     10.60 o
   7  12   1      485.09      500.57     26.19 o
   8  12   1       55.80       40.61     15.54 o
   9  12   1       66.97       83.60     20.82 o
  10  12   1       29.73       19.70     12.59 o
  11  12   1      167.88      138.93     17.81 o
  -2  13   1       73.21       73.72     20.84 o
  -1  13   1        0.02       12.54      8.52 o
   0  13   1        4.49        0.34     12.25 o
   1  13   1       25.13       19.07     16.51 o
   3  13   1      246.35      266.77     27.83 o
   4  13   1     1010.59     1095.75     40.23 o
   5  13   1       31.61       47.54     15.68 o
   6  13   1      144.07      123.15     18.59 o
   7  13   1       54.84       67.58     17.33 o
   8  13   1       23.32       26.43     13.36 o
   9  13   1        2.02       -6.53     12.34 o
  10  13   1       64.89       71.74     22.75 o
  11  13   1      638.51      683.41     47.83 o
  -1  14   1      222.40      239.35     23.18 o
   0  14   1      120.65      141.20     22.03 o
   1  14   1        0.10       15.25     12.10 o
   2  14   1      178.98      138.74     19.07 o
   3  14   1      168.45      188.59     20.38 o
   4  14   1       13.42        5.71     12.20 o
   5  14   1      144.76      157.32     20.23 o
   6  14   1      195.70      188.30     20.72 o
   7  14   1      937.27      985.72     43.28 o
   8  14   1        9.26       21.73     16.65 o
   9  14   1       23.53       13.46     12.63 o
  10  14   1       14.43       21.25     18.25 o
   2  15   1       58.90       58.52     17.72 o
   4  15   1        0.65       13.75     12.25 o
   5  15   1      130.45      153.60     21.15 o
   6  15   1      209.92      239.47     22.51 o
   7  15   1       37.66       54.75     22.75 o
   8  15   1      125.55      111.87     22.95 o
  -6 -15   2      379.74      384.60     33.98 o
  -4 -15   2       30.81       35.00     15.39 o
  -9 -14   2       58.48       64.91     17.52 o
  -8 -14   2       14.92       15.20     12.05 o
  -7 -14   2      104.78       92.94     17.52 o
  -6 -14   2        5.19        8.23     12.15 o
  -5 -14   2       54.97      101.80     19.51 o
  -4 -14   2      148.97      137.96     19.90 o
  -3 -14   2      288.71      310.15     27.88 o
  -2 -14   2       33.12       28.90     12.54 o
  -1 -14   2       11.19       19.17     15.97 o
 -10 -13   2      112.21      124.60     19.90 o
  -8 -13   2      182.63      169.76     20.28 o
  -7 -13   2      105.68      105.72     18.49 o
  -6 -13   2        0.01       14.67     12.10 o
  -5 -13   2       91.40       87.04     16.12 o
  -3 -13   2      459.52      481.17     32.34 o
  -2 -13   2      116.85      139.70     21.44 o
  -1 -13   2       12.35        5.37     14.76 o
   0 -13   2       13.13       13.17      9.12 o
   1 -13   2      150.92      161.01     25.41 o
 -11 -12   2       86.51       81.08     19.22 o
 -10 -12   2        0.99       18.78     12.25 o
  -9 -12   2      197.54      202.68     22.17 o
  -8 -12   2      146.19      181.96     21.93 o
  -7 -12   2        5.90       19.22     11.76 o
  -6 -12   2      479.75      475.17     30.06 o
  -5 -12   2       18.47        8.13     12.68 o
  -4 -12   2       76.35       74.55     16.60 o
  -2 -12   2       24.96       16.17     17.04 o
  -1 -12   2       11.14       20.43     14.67 o
   0 -12   2      179.80      150.83     15.05 o
   1 -12   2      569.69      547.94     45.96 o
   2 -12   2      119.47      142.80     15.57 o
   3 -12   2       24.59       21.15     10.38 o
 -11 -11   2       51.83       43.57     22.32 o
 -10 -11   2      184.10      231.87     28.08 o
  -9 -11   2      184.94      192.61     22.90 o
  -8 -11   2        0.01       10.55      5.97 o
  -7 -11   2       93.70       97.17     10.55 o
  -6 -11   2       22.51       33.16      6.88 o
  -5 -11   2       45.29       60.36     16.56 o
  -4 -11   2       73.92       72.03     16.65 o
  -3 -11   2      315.41      331.15     25.12 o
  -2 -11   2        3.99        8.18     11.91 o
  -1 -11   2       31.72       26.14     11.81 o
   0 -11   2      145.56      145.26     17.60 o
   1 -11   2        0.32        7.10      8.69 o
   2 -11   2       37.42       39.34     12.79 o
   3 -11   2       49.99       50.52     10.65 o
   4 -11   2      561.11      550.68     74.26 o
 -12 -10   2        9.65       22.66     10.63 o
 -11 -10   2       39.71       20.51      8.01 o
 -10 -10   2      130.19      129.96     18.83 o
  -9 -10   2      402.65      384.44     24.78 o
  -8 -10   2      123.57      134.86     10.85 o
  -7 -10   2      582.11      639.63     31.54 o
  -6 -10   2      160.10      135.00     10.23 o
  -5 -10   2       24.38       30.15      7.41 o
  -4 -10   2       47.13       56.44     16.94 o
  -3 -10   2        5.77        4.94     12.49 o
  -1 -10   2       61.95       27.93     12.25 o
   0 -10   2      663.90      655.39     21.27 o
   1 -10   2       76.03       87.56     13.36 o
   2 -10   2       19.02       18.98     11.71 o
   3 -10   2        1.42        1.71      7.59 o
   4 -10   2       24.75       12.59     10.07 o
   5 -10   2       12.30       33.49      9.14 o
 -12  -9   2       41.85       23.57     13.60 o
 -11  -9   2       87.82       97.34     18.69 o
 -10  -9   2       12.40       10.25      9.71 o
  -9  -9   2       18.77       29.36     10.72 o
  -8  -9   2      247.21      249.50     13.82 o
  -7  -9   2        0.08        8.59      6.48 o
  -6  -9   2       73.05       81.63      9.67 o
  -5  -9   2       16.38       23.92      4.48 o
  -4  -9   2        0.04        1.89      1.49 o
  -3  -9   2      174.62      190.10     21.93 o
  -2  -9   2        2.62       33.40     23.09 o
  -1  -9   2        0.63        7.22     11.35 o
   0  -9   2      183.39      199.65     17.91 o
   1  -9   2       50.48       68.09     13.17 o
   2  -9   2     1240.89     1193.17     33.70 o
   3  -9   2      463.92      461.23     18.32 o
   4  -9   2        4.50       10.19      8.88 o
   5  -9   2       68.46       89.44     22.97 o
   6  -9   2       34.55       28.16      7.72 o
 -13  -8   2       79.56       72.92     14.71 o
 -12  -8   2       29.99       38.53     12.28 o
 -11  -8   2      142.80      147.44     31.63 o
 -10  -8   2      165.64      167.67     19.58 o
  -9  -8   2        9.56        6.28      8.26 o
  -8  -8   2       59.42       59.04     11.95 o
  -7  -8   2        0.22       10.00      7.93 o
  -6  -8   2        8.55       18.82      7.32 o
  -5  -8   2      875.87      838.00     41.35 o
  -4  -8   2     1247.42     1265.36     33.16 o
  -3  -8   2      988.51     1082.89     13.54 o
  -2  -8   2      306.88      366.30     22.65 o
  -1  -8   2       76.79       75.42     31.13 o
   0  -8   2        0.29        2.36      6.80 o
   1  -8   2       81.16       75.39      3.75 o
   2  -8   2       11.35       10.18      3.12 o
   3  -8   2      360.04      340.73      9.37 o
   4  -8   2      337.28      355.94     10.11 o
   5  -8   2      144.62      160.64      8.74 o
   6  -8   2       32.80       29.04     13.51 o
   7  -8   2      199.63      199.97     28.27 o
 -13  -7   2      128.21      135.40     16.32 o
 -12  -7   2       11.93        2.71     13.46 o
 -11  -7   2       38.40       32.32     11.55 o
 -10  -7   2      112.09      118.93     18.64 o
  -9  -7   2      282.82      286.63     18.15 o
  -8  -7   2      941.18      897.97     27.99 o
  -7  -7   2       15.62       26.52     10.24 o
  -6  -7   2        0.13       -4.39      7.55 o
  -5  -7   2       34.60       24.52      4.46 o
  -4  -7   2      122.84       97.61      5.25 o
  -3  -7   2        2.37        4.84      2.10 o
  -2  -7   2      718.50      702.68     25.32 o
  -1  -7   2     3152.93     3372.78     37.93 o
   0  -7   2        4.59        3.32      7.59 o
   1  -7   2      996.65      994.78     16.28 o
   2  -7   2       29.78       23.69      3.57 o
   3  -7   2       83.14       75.15      7.78 o
   4  -7   2       13.97       13.59      5.58 o
   5  -7   2        7.75       14.40      8.65 o
   6  -7   2      232.40      248.58     18.55 o
   7  -7   2       81.37       71.28      7.56 o
   8  -7   2      628.82      604.36     32.58 o
 -13  -6   2      268.64      262.46     25.29 o
 -12  -6   2      325.94      382.40     18.70 o
 -11  -6   2        2.46       -0.87      9.33 o
 -10  -6   2       35.35       38.30     17.21 o
  -9  -6   2      411.43      417.42     25.06 o
  -8  -6   2        8.84       14.95     10.95 o
  -7  -6   2      391.32      372.10     19.09 o
  -6  -6   2       90.00      114.62     11.49 o
  -5  -6   2     2382.10     2224.26     29.33 o
  -4  -6   2      529.20      484.85     11.89 o
  -3  -6   2      105.72      116.07      4.01 o
  -2  -6   2      877.86      955.82     16.87 o
  -1  -6   2      277.54      278.65     12.49 o
   0  -6   2      774.03      893.21     36.60 o
   1  -6   2      133.68      129.82      3.78 o
   2  -6   2        1.83        4.80      3.13 o
   3  -6   2      135.60      106.71      5.62 o
   4  -6   2     3091.00     3085.76     40.21 o
   5  -6   2     1016.06     1065.61     20.46 o
   6  -6   2      101.49      106.81      8.32 o
   7  -6   2       22.87       27.72      9.55 o
   8  -6   2       44.85       37.40     11.28 o
   9  -6   2      440.72      461.01     41.99 o
 -13  -5   2       43.63       35.07     11.29 o
 -12  -5   2       22.63       32.21     10.04 o
 -11  -5   2       12.92       14.51     10.91 o
 -10  -5   2      219.82      197.79     22.56 o
  -9  -5   2       19.03        6.53     16.99 o
  -8  -5   2        0.56        8.08      4.31 o
  -7  -5   2      555.22      580.33     21.06 o
  -6  -5   2       56.14       53.54     10.08 o
  -5  -5   2     1823.27     1846.71     55.74 o
  -4  -5   2       15.60       27.89      5.38 o
  -3  -5   2     4443.74     4751.06     89.06 o
  -2  -5   2       83.99      104.73      4.65 o
  -1  -5   2       27.54       15.47      4.13 o
   0  -5   2     4187.93     4313.73     69.63 o
   1  -5   2      100.57       97.21      3.41 o
   2  -5   2      407.25      407.88     11.58 o
   3  -5   2       37.55       34.55      4.34 o
   4  -5   2      197.09      174.34      9.79 o
   5  -5   2       63.78       76.66      8.10 o
   6  -5   2      392.49      365.77     11.89 o
   7  -5   2      522.22      526.96     14.01 o
   8  -5   2       22.41       29.23      6.97 o
   9  -5   2       43.82       49.06     30.74 o
 -13  -4   2       33.60       45.86     13.02 o
 -12  -4   2        9.85       10.32     10.44 o
 -11  -4   2       32.58       34.44      9.53 o
 -10  -4   2       90.93       95.77     12.48 o
  -9  -4   2       12.63       34.71     19.02 o
  -8  -4   2        7.35       13.77      6.85 o
  -7  -4   2      264.93      235.71     16.57 o
  -6  -4   2        6.65        1.12      7.03 o
  -5  -4   2      491.20      544.15     23.28 o
  -4  -4   2     1019.96      930.63     14.74 o
  -3  -4   2      235.88      248.61      7.74 o
  -2  -4   2      171.75      142.76      3.64 o
  -1  -4   2     1268.20     1267.00     16.91 o
   0  -4   2     2911.13     3010.33     19.50 o
   1  -4   2      294.39      294.22      4.69 o
   2  -4   2     1367.29     1435.93     17.97 o
   3  -4   2       27.05       27.43      3.34 o
   4  -4   2      350.60      347.29     10.29 o
   5  -4   2      230.23      241.53     10.10 o
   6  -4   2      380.28      376.02     15.35 o
   7  -4   2        3.12        7.15      6.54 o
   8  -4   2      107.55      124.85     13.83 o
   9  -4   2       55.86       67.45     12.00 o
  10  -4   2      154.90      156.55     18.49 o
 -13  -3   2       15.75       14.09     12.49 o
 -12  -3   2        1.90        5.07      8.88 o
 -11  -3   2      226.27      219.86     16.80 o
 -10  -3   2     1074.58     1112.99     53.37 o
  -9  -3   2      113.31      105.05     14.10 o
  -8  -3   2      616.93      640.53     21.73 o
  -7  -3   2      558.48      523.00     19.68 o
  -6  -3   2     4238.64     4431.38     36.50 o
  -5  -3   2     1279.91     1204.95     33.50 o
  -4  -3   2       35.17       26.28      5.68 o
  -3  -3   2     1860.34     1952.79     28.20 o
  -2  -3   2     6457.58     6566.01     24.74 o
  -1  -3   2        2.91        1.75      1.06 o
   0  -3   2     1977.67     1992.71     47.43 o
   1  -3   2      563.27      634.31      6.94 o
   2  -3   2     2397.18     2504.92     18.24 o
   3  -3   2     1173.78     1082.33     12.89 o
   4  -3   2     1641.44     1716.16     16.08 o
   5  -3   2     2306.38     2516.46     52.93 o
   6  -3   2        8.04       13.50      6.19 o
   7  -3   2        5.72        9.27      5.90 o
   8  -3   2       51.96       47.63      8.70 o
   9  -3   2        6.23       15.37      5.62 o
  10  -3   2      411.60      438.97     27.83 o
 -12  -2   2       10.92       20.41     10.65 o
 -11  -2   2      115.98      111.88     16.30 o
 -10  -2   2      213.68      224.54     16.98 o
  -9  -2   2      583.14      586.37     22.73 o
  -8  -2   2      184.00      221.94     16.27 o
  -7  -2   2      130.88      134.56     24.03 o
  -6  -2   2     1561.62     1627.55     31.13 o
  -5  -2   2       24.44       37.34      8.75 o
  -4  -2   2     2413.35     2517.00     21.30 o
  -3  -2   2      778.23      769.96      9.89 o
  -1  -2   2     3191.70     3355.52     20.02 o
   0  -2   2     1690.98     1747.49     14.80 o
   1  -2   2     4535.57     4765.44     21.06 o
   2  -2   2      103.66       90.37      3.19 o
   3  -2   2      322.29      301.22      5.43 o
   4  -2   2        0.74        8.63      3.55 o
   5  -2   2        9.26        5.70      3.52 o
   6  -2   2       25.61       27.50      7.70 o
   7  -2   2     2763.46     2758.17     47.44 o
   8  -2   2        0.65        0.36      6.26 o
   9  -2   2       18.43       25.33     19.00 o
  10  -2   2       13.32       25.89     11.36 o
  11  -2   2      170.59      173.03     16.95 o
 -12  -1   2       10.06       27.40     11.42 o
 -11  -1   2       79.85       91.40     13.43 o
 -10  -1   2      594.97      597.71     24.49 o
  -9  -1   2        0.19        4.82      9.53 o
  -8  -1   2       22.02       31.41     11.66 o
  -7  -1   2      599.06      652.81     24.03 o
  -6  -1   2     2639.84     2624.11     41.44 o
  -5  -1   2     1736.17     1811.93     39.19 o
  -4  -1   2       25.08       27.24      4.93 o
  -3  -1   2    13901.42    14609.67     67.59 o
  -2  -1   2        2.10        8.80      2.61 o
  -1  -1   2     2228.98     2260.53     13.40 o
   0  -1   2      322.79      314.00      4.07 o
   1  -1   2       26.63       37.53      2.97 o
   2  -1   2       60.49       76.19      2.81 o
   3  -1   2     3084.75     3462.01     16.62 o
   4  -1   2      881.02      923.23     16.43 o
   5  -1   2        0.97        3.44      5.17 o
   6  -1   2       41.89       43.15      6.77 o
   7  -1   2       80.76       97.05     10.10 o
   8  -1   2      731.82      750.31     19.06 o
   9  -1   2      626.04      620.49     18.32 o
  10  -1   2      296.91      303.15     13.70 o
  11  -1   2      529.61      457.03     47.54 o
 -12   0   2       13.65       19.59     11.09 o
 -11   0   2      193.21      185.95     13.72 o
 -10   0   2      621.09      645.23     47.63 o
  -9   0   2       17.51       13.67      9.37 o
  -8   0   2      428.32      443.24     29.77 o
  -7   0   2      474.59      459.44     20.97 o
  -6   0   2     1104.58     1149.38     20.33 o
  -5   0   2      258.74      287.00     11.97 o
  -4   0   2      181.88      197.86      8.80 o
  -3   0   2      321.57      302.87      6.28 o
  -2   0   2      158.58      182.88      5.55 o
  -1   0   2     8995.31     9531.58     45.56 o
   1   0   2      203.70      182.20      3.30 o
   2   0   2    10648.96    10979.00     66.79 o
   3   0   2        9.73       14.48      3.46 o
   4   0   2     3429.50     3725.46     28.55 o
   5   0   2       34.98       44.43      4.85 o
   6   0   2      178.25      151.15      7.32 o
   7   0   2       34.69       36.09      9.08 o
   8   0   2      623.34      650.35     18.68 o
   9   0   2      875.59      815.08     19.06 o
  10   0   2      202.67      199.47     17.62 o
  11   0   2      782.92      790.25     25.11 o
  12   0   2       23.13       14.12     11.01 o
 -12   1   2       34.78       47.26     10.29 o
 -11   1   2       10.54        6.52      7.43 o
 -10   1   2       75.05       72.04     10.94 o
  -9   1   2       40.42       38.65     10.79 o
  -8   1   2      260.23      240.76     13.13 o
  -7   1   2       60.15       62.03     10.78 o
  -6   1   2       29.45        9.17      9.90 o
  -5   1   2        6.80       10.99     10.75 o
  -4   1   2      255.90      243.23      6.96 o
  -3   1   2      198.68      172.27      6.21 o
  -2   1   2      447.94      436.75      6.92 o
   2   1   2       64.97       62.02      4.08 o
   3   1   2     5640.22     6046.87     35.52 o
   4   1   2     4744.12     5199.66     28.29 o
   5   1   2     2899.40     3112.71     34.02 o
   6   1   2      128.76      197.50      7.03 o
   7   1   2     1397.18     1428.14     26.64 o
   8   1   2      494.20      529.06     44.83 o
   9   1   2      781.98      764.30     24.10 o
  10   1   2        6.41        5.25      6.68 o
  11   1   2       33.44       23.12      8.27 o
  12   1   2        0.14       21.79     14.86 o
 -11   2   2        6.98       -0.40      9.02 o
 -10   2   2       15.94       21.43      8.16 o
  -9   2   2       29.73       24.39      9.08 o
  -8   2   2      151.07      159.25     12.25 o
  -7   2   2     1976.24     2087.37     32.88 o
  -6   2   2      768.46      795.27     17.78 o
  -5   2   2     1314.73     1252.41     27.22 o
  -4   2   2     4053.68     4465.66     58.93 o
  -3   2   2        2.68        6.68      3.62 o
  -2   2   2      166.49      138.43      4.41 o
  -1   2   2       80.89      100.20      3.79 o
   0   2   2     4083.48     4109.90     14.34 o
   1   2   2     3946.37     4400.93     14.22 o
   2   2   2      539.00      594.00      8.60 o
   3   2   2     2662.59     2517.16     13.64 o
   4   2   2      736.63      713.92     13.94 o
   5   2   2      993.21     1059.34     23.41 o
   6   2   2      154.14      122.77      7.61 o
   7   2   2        4.31       22.00     11.41 o
   8   2   2      150.64      172.37     15.38 o
   9   2   2     2012.55     2025.79    121.65 o
  10   2   2       57.52       57.02     19.19 o
  11   2   2        6.63       29.96     14.38 o
  12   2   2      196.20      175.58     19.39 o
 -11   3   2       13.55       20.02      8.11 o
 -10   3   2      456.24      466.56     18.58 o
  -9   3   2        0.68        1.71      7.23 o
  -8   3   2        7.51       17.08      8.10 o
  -7   3   2      184.22      194.37     11.71 o
  -6   3   2      167.40      155.96     11.35 o
  -5   3   2      735.80      807.49     14.46 o
  -4   3   2      631.00      712.48     18.65 o
  -3   3   2    11576.92    12826.47     84.08 o
  -2   3   2      308.19      249.27      4.87 o
  -1   3   2     3268.22     3258.74     22.52 o
   0   3   2      414.36      388.00      6.45 o
   1   3   2      179.51      194.23      6.17 o
   2   3   2      297.49      298.37      8.03 o
   3   3   2      502.58      548.97      9.86 o
   4   3   2      717.97      711.62     10.29 o
   5   3   2     1436.79     1361.05     20.48 o
   6   3   2        2.98        3.56      3.59 o
   7   3   2      485.31      457.77     29.53 o
   8   3   2      151.66      152.77     23.48 o
   9   3   2      596.26      581.80     22.19 o
  10   3   2      105.50      111.96     10.69 o
  11   3   2      797.91      747.15     23.94 o
  12   3   2        7.80       24.65     11.21 o
  13   3   2       90.07      136.03     15.92 o
 -10   4   2        4.13       11.88      8.40 o
  -9   4   2      121.12      119.76     13.52 o
  -8   4   2      108.50      111.22     11.10 o
  -7   4   2      330.45      337.56     21.09 o
  -6   4   2      466.09      499.26     16.88 o
  -5   4   2      125.26      147.03      9.56 o
  -4   4   2      206.13      198.52      8.86 o
  -3   4   2       62.67       76.45      5.34 o
  -2   4   2     1269.21     1275.59     16.25 o
  -1   4   2     2267.58     2401.97     14.47 o
   0   4   2     1409.95     1268.93     10.78 o
   1   4   2      100.60      105.22      3.97 o
   2   4   2     2185.67     2107.33     17.48 o
   3   4   2      123.46      103.25      5.07 o
   4   4   2     2259.40     2227.04     23.96 o
   5   4   2      865.79      868.88     21.76 o
   6   4   2      206.33      233.83     14.98 o
   7   4   2      104.93      103.88      9.05 o
   8   4   2       63.80       74.64     17.37 o
   9   4   2     1017.62      986.35     35.43 o
  10   4   2      290.49      304.36     16.46 o
  11   4   2       26.35       23.16     10.30 o
  12   4   2        7.93        5.45      7.59 o
  13   4   2        0.00       -3.15     12.63 o
 -10   5   2       74.60       86.15      9.99 o
  -9   5   2        2.07       10.65      6.99 o
  -8   5   2      257.10      261.54     17.01 o
  -7   5   2      121.54      129.71     11.15 o
  -6   5   2     3125.69     3115.34     51.44 o
  -5   5   2      141.75      118.19     17.31 o
  -4   5   2      502.96      531.54     14.95 o
  -3   5   2      549.71      666.07     17.46 o
  -2   5   2      274.90      300.24      7.17 o
  -1   5   2        5.25        5.86      3.11 o
   0   5   2       30.52       46.02      3.46 o
   1   5   2      743.30      711.33     12.12 o
   2   5   2      640.86      610.57      7.09 o
   3   5   2      423.24      351.65      6.53 o
   4   5   2      141.39      113.61      4.83 o
   5   5   2      365.65      339.89     19.05 o
   6   5   2       51.59       36.83      8.93 o
   7   5   2       34.78       21.45      8.65 o
   8   5   2        7.51        7.12      7.73 o
   9   5   2        0.69       -0.68      6.46 o
  10   5   2      104.60       98.80     18.83 o
  11   5   2      255.12      260.95     16.25 o
  12   5   2        4.96       25.12     19.70 o
  13   5   2        1.96       12.75      7.51 o
  -9   6   2      467.99      515.42     26.94 o
  -8   6   2        1.07        6.48      5.98 o
  -7   6   2       83.38       79.89      8.99 o
  -6   6   2        0.00        7.15      5.91 o
  -5   6   2        0.10       13.38      5.97 o
  -4   6   2      831.07      890.66     17.59 o
  -3   6   2     2279.45     2315.65     28.85 o
  -2   6   2     2080.82     2119.47     14.75 o
  -1   6   2      535.10      589.47     10.33 o
   0   6   2       54.07       60.97      3.66 o
   1   6   2       80.94       89.32      4.42 o
   2   6   2       91.57       99.89      4.67 o
   3   6   2      294.13      276.95      7.38 o
   4   6   2       96.79       93.39      6.27 o
   5   6   2      199.60      262.53     12.02 o
   6   6   2     1731.12     1913.01     35.58 o
   7   6   2      105.13      104.75     13.17 o
   8   6   2       72.05       63.26      9.07 o
   9   6   2      199.55      193.94     21.22 o
  10   6   2      169.60      170.55     28.32 o
  11   6   2      269.61      275.23     16.46 o
  12   6   2        8.98        8.90     10.48 o
  13   6   2       53.57       64.73     11.74 o
  -8   7   2      520.87      549.31     18.63 o
  -7   7   2      295.76      309.18     14.45 o
  -6   7   2      303.65      340.63     13.80 o
  -5   7   2        3.59       13.53      7.03 o
  -4   7   2       33.56       35.19      7.27 o
  -3   7   2       23.11       19.26      6.39 o
  -2   7   2        2.41        5.95      3.92 o
  -1   7   2      108.25       91.99      6.44 o
   0   7   2       35.41       52.17      4.53 o
   1   7   2      101.71       89.73      5.92 o
   2   7   2     1577.28     1474.44     26.11 o
   3   7   2      435.92      466.72     11.39 o
   4   7   2      103.89       81.00      7.82 o
   5   7   2      101.54      103.42      9.98 o
   6   7   2       66.40       73.48     12.88 o
   7   7   2       11.26       15.19      8.90 o
   8   7   2     1470.81     1538.34     74.28 o
   9   7   2       71.83       67.39     12.14 o
  10   7   2      176.09      186.49     22.68 o
  11   7   2       76.49       70.48     32.92 o
  13   7   2        0.11       -0.51      8.62 o
  -8   8   2       68.21       59.79     17.16 o
  -7   8   2       49.25       59.04      9.54 o
  -6   8   2      141.21      103.22      9.01 o
  -5   8   2       12.19       21.29      7.05 o
  -4   8   2      662.09      558.65     14.42 o
  -3   8   2      413.16      368.23     10.55 o
  -2   8   2        7.12        7.17      8.24 o
  -1   8   2       84.24       81.12      6.82 o
   0   8   2        0.38        3.43      6.42 o
   1   8   2      525.33      527.12     17.36 o
   2   8   2      655.33      691.00     22.82 o
   3   8   2      337.88      342.90     10.14 o
   4   8   2      425.73      400.61      9.40 o
   5   8   2      532.41      529.23     31.59 o
   6   8   2      430.76      425.53     14.84 o
   7   8   2        0.09        6.89     10.92 o
   8   8   2       36.07       30.44     11.75 o
   9   8   2      190.23      183.03     20.14 o
  10   8   2       56.27       51.99     13.46 o
  11   8   2     1178.30     1198.50     35.73 o
  12   8   2        6.19       18.49      8.41 o
  13   8   2       28.63       35.77     16.22 o
  -7   9   2       12.72       13.19      7.47 o
  -6   9   2        1.07        3.50      5.36 o
  -5   9   2        5.17       12.27      7.41 o
  -4   9   2       41.80       39.78      6.08 o
  -3   9   2       42.11       49.31      7.47 o
  -2   9   2        0.59        5.48      5.24 o
  -1   9   2       50.00       46.02     11.17 o
   0   9   2       16.23       31.49      6.30 o
   1   9   2      427.02      374.77     10.78 o
   2   9   2      429.85      437.83     14.34 o
   3   9   2       32.85       34.39      6.02 o
   4   9   2      624.95      587.03     23.23 o
   5   9   2      792.58      780.98     32.53 o
   6   9   2      165.82      150.88     11.50 o
   7   9   2       12.62        3.67      8.57 o
   8   9   2       52.91       50.90     11.57 o
   9   9   2      142.95      128.89     14.68 o
  10   9   2        0.00       11.12      9.29 o
  11   9   2        3.20        3.98      7.24 o
  12   9   2      830.15      797.77     33.72 o
  13   9   2      108.07      100.93     12.99 o
  -6  10   2      355.23      418.46     18.49 o
  -5  10   2      206.50      201.49     15.00 o
  -4  10   2      161.39      154.38     15.78 o
  -3  10   2       50.68       48.88     10.93 o
  -2  10   2      164.66      152.52     11.10 o
  -1  10   2      755.23      674.97     16.49 o
   0  10   2     1027.30      977.22     32.96 o
   1  10   2     2310.90     2328.87     25.70 o
   2  10   2       23.14       25.74      3.47 o
   3  10   2       38.65       41.45      7.79 o
   4  10   2        1.57        5.76      3.41 o
   5  10   2      949.88      993.18     23.57 o
   6  10   2        3.74        5.46      8.83 o
   7  10   2      191.37      196.96     12.46 o
   8  10   2      459.60      446.96     17.55 o
   9  10   2      161.34      146.61     28.71 o
  10  10   2      267.76      249.03     15.31 o
  11  10   2        5.70        3.42      8.96 o
  12  10   2       32.87       22.77     10.00 o
  -5  11   2       30.28       21.87      8.01 o
  -4  11   2      290.80      312.20     21.88 o
  -3  11   2       97.84      130.73     17.81 o
  -2  11   2      303.62      307.46     19.71 o
  -1  11   2       24.73       22.30      8.86 o
   0  11   2       57.83       46.06      6.84 o
   1  11   2      177.35      200.36     18.93 o
   2  11   2      476.92      452.19     37.30 o
   3  11   2     1062.34      983.09     21.35 o
   4  11   2      442.80      420.33     25.85 o
   5  11   2      210.37      210.59     11.73 o
   6  11   2      129.14      123.28     10.86 o
   7  11   2      235.37      231.63     18.47 o
   8  11   2       12.81       15.63      7.42 o
   9  11   2        3.77       10.96      9.34 o
  10  11   2       49.73       33.88     10.43 o
  11  11   2      185.72      211.47     15.42 o
  12  11   2      202.57      223.94     51.21 o
  -4  12   2       15.53       14.72      7.39 o
  -3  12   2      258.66      240.56     20.16 o
  -2  12   2       17.27       11.12      7.67 o
  -1  12   2       67.60       57.46     14.58 o
   0  12   2      538.74      559.27     23.44 o
   1  12   2       58.36       83.84     17.48 o
   2  12   2      146.40      141.78     18.93 o
   3  12   2       92.09      101.22     16.12 o
   4  12   2      194.75      214.35     20.33 o
   5  12   2      129.44      100.90     12.66 o
   6  12   2      188.94      200.26     19.80 o
   7  12   2        4.61       21.49     18.25 o
   8  12   2        5.43        1.02      6.28 o
   9  12   2      164.09      157.61     13.38 o
  10  12   2        7.03       12.73      8.08 o
  11  12   2       32.66       16.53     14.23 o
  -3  13   2        0.90        7.99      8.38 o
  -2  13   2      123.18      143.32     18.30 o
  -1  13   2        7.39        3.04      6.39 o
   0  13   2       20.69       44.00     17.91 o
   2  13   2      812.09      825.49     33.89 o
   3  13   2      122.30      165.02     25.03 o
   4  13   2      407.75      378.30     28.08 o
   5  13   2        3.42       -2.32     11.62 o
   6  13   2       82.06       55.38     17.52 o
   7  13   2        5.04       11.75      7.67 o
   8  13   2      113.60      114.73     30.18 o
   9  13   2      207.23      200.84     15.80 o
  10  13   2      150.60      138.56     13.20 o
  11  13   2       73.54       61.68     10.49 o
  -1  14   2        2.43        9.78     10.02 o
   0  14   2       15.72       46.04     21.59 o
   1  14   2        0.01       23.19     19.46 o
   3  14   2        8.59       20.33     17.72 o
   4  14   2      229.91      235.11     24.45 o
   5  14   2        5.25       16.89     12.20 o
   6  14   2       17.00       10.46     18.01 o
   7  14   2      221.72      200.79     23.72 o
   8  14   2       31.50       37.23     13.65 o
   9  14   2       14.53        7.75     12.88 o
   1  15   2      306.11      342.67     28.66 o
   2  15   2        4.36       11.57     12.10 o
   3  15   2      221.73      258.49     28.51 o
   4  15   2       28.82        6.24     12.15 o
   5  15   2       87.20      107.85     18.10 o
   6  15   2       77.18       90.38     18.54 o
   7  15   2      352.46      377.77     28.22 o
   8  15   2       43.88       26.62     18.25 o
  -8 -14   3        0.01       23.09     13.31 o
  -7 -14   3        9.88       24.11     12.44 o
  -6 -14   3      691.94      773.60     37.37 o
  -4 -14   3        0.53       13.26     11.52 o
  -3 -14   3      112.50       90.57     17.18 o
  -2 -14   3        6.39        9.00     10.94 o
  -1 -14   3       43.33       95.22     18.39 o
 -10 -13   3       75.92       85.63     18.83 o
  -9 -13   3      130.27      128.96     19.22 o
  -8 -13   3       29.22       34.61     14.52 o
  -6 -13   3       54.92       45.70     15.01 o
  -5 -13   3        1.41       13.99     12.73 o
  -4 -13   3      254.96      261.54     27.20 o
  -3 -13   3       53.02       51.12     15.88 o
  -2 -13   3        0.75        6.24     11.23 o
  -1 -13   3       13.19       15.35     12.59 o
   0 -13   3       75.70       56.32     13.94 o
   1 -13   3       59.32       65.30     15.00 o
 -11 -12   3        2.29       13.84     13.07 o
 -10 -12   3       39.87       56.30     16.02 o
  -9 -12   3        0.71       19.65     19.70 o
  -8 -12   3        0.31       13.75     12.83 o
  -7 -12   3        4.04       12.78     14.76 o
  -6 -12   3      162.17      150.40     20.19 o
  -5 -12   3        0.54       -7.16     11.96 o
  -3 -12   3       52.13       57.60     16.99 o
  -2 -12   3      147.64      163.33     17.86 o
  -1 -12   3      189.00      142.95     15.97 o
   0 -12   3       41.49       36.10     10.31 o
   1 -12   3       10.86       10.48      6.15 o
   2 -12   3      102.93      124.30     16.44 o
   3 -12   3       24.20       32.20     10.32 o
 -11 -11   3        0.40        4.05      7.25 o
 -10 -11   3        0.39        5.85      6.37 o
  -9 -11   3       62.23       67.32     18.06 o
  -8 -11   3        3.06        7.22      7.12 o
  -7 -11   3        6.41       11.45      6.34 o
  -6 -11   3      111.50      128.13     19.36 o
  -5 -11   3       94.89       78.37     15.25 o
  -4 -11   3      189.41      170.97     17.91 o
  -3 -11   3        1.04       16.22     16.65 o
  -2 -11   3        3.13       11.52     16.26 o
  -1 -11   3       61.31       65.25     16.94 o
   0 -11   3        2.36        3.48      7.35 o
   1 -11   3        0.14        6.57      5.42 o
   2 -11   3      253.01      275.62     19.47 o
   3 -11   3       50.04       47.29     10.58 o
   4 -11   3       26.31       10.21     15.10 o
 -12 -10   3        4.02        5.16      8.68 o
 -11 -10   3       26.21       26.32      8.93 o
 -10 -10   3      366.34      401.38     18.32 o
  -9 -10   3      646.20      591.24     17.86 o
  -8 -10   3      118.86      123.38     14.04 o
  -7 -10   3        1.65       -1.65     11.33 o
  -6 -10   3        2.62        5.76      5.57 o
  -5 -10   3       50.20       35.53     14.04 o
  -4 -10   3      110.79      127.21     19.94 o
  -2 -10   3      245.13      300.80     26.29 o
  -1 -10   3      149.96      154.93     21.15 o
   0 -10   3       73.05       66.09     16.00 o
   1 -10   3      199.12      191.49     17.37 o
   2 -10   3      134.61      108.28     22.41 o
   3 -10   3       34.82       46.80     12.06 o
   4 -10   3       11.49        2.95     16.12 o
   5 -10   3      667.68      692.76     36.89 o
 -12  -9   3        4.61        6.79      6.84 o
 -11  -9   3       39.85       38.82     11.35 o
 -10  -9   3        6.32        2.72      8.31 o
  -9  -9   3        1.20       -1.16      7.42 o
  -8  -9   3        0.19       10.00      9.00 o
  -7  -9   3       43.20       43.16      8.74 o
  -6  -9   3      652.03      629.13     42.04 o
  -5  -9   3      322.39      269.28     20.16 o
  -4  -9   3       40.04       31.00      4.26 o
  -3  -9   3        2.80        3.29     12.59 o
  -2  -9   3        0.01       16.70     21.35 o
  -1  -9   3      346.36      385.22     24.90 o
   0  -9   3        3.18        7.31     11.80 o
   1  -9   3      117.76      102.87     13.14 o
   2  -9   3      172.09      182.14     13.85 o
   3  -9   3       29.24       33.30     10.65 o
   4  -9   3       62.46       56.23     10.54 o
   5  -9   3       32.14       54.21     10.82 o
   6  -9   3        3.46       15.39     13.02 o
 -12  -8   3        2.87       11.19     18.98 o
 -11  -8   3       30.80       21.54     15.83 o
 -10  -8   3        5.97        7.62      7.24 o
  -9  -8   3        1.09        2.24      7.80 o
  -8  -8   3        6.53        2.70      7.24 o
  -7  -8   3      151.82      158.58     11.96 o
  -6  -8   3       19.01       29.06      8.67 o
  -5  -8   3       71.45       67.98      6.56 o
  -4  -8   3       48.29       51.11      4.94 o
  -3  -8   3      329.94      390.65     22.36 o
  -2  -8   3      450.94      484.07     27.45 o
  -1  -8   3       13.48        8.17      8.72 o
   0  -8   3        6.64       24.15      9.77 o
   1  -8   3      112.20      118.04     12.82 o
   2  -8   3     1989.77     1936.10     60.41 o
   3  -8   3       31.30       20.94      4.55 o
   4  -8   3        0.50        7.37      7.77 o
   5  -8   3      421.71      405.71     15.35 o
   6  -8   3       41.13       41.50     12.42 o
   7  -8   3        9.28       30.64     18.44 o
 -13  -7   3       27.76       19.31     15.08 o
 -12  -7   3       28.16       23.14     13.12 o
 -11  -7   3       37.60       34.90     15.30 o
 -10  -7   3        6.70       20.21      9.74 o
  -9  -7   3        9.71        1.80      5.83 o
  -8  -7   3     1232.95     1272.27     32.17 o
  -7  -7   3       22.07       38.64     10.77 o
  -6  -7   3        7.94        4.03      7.97 o
  -5  -7   3      252.45      262.22     13.04 o
  -4  -7   3      136.75      107.85      5.30 o
  -3  -7   3      172.75      213.23      6.08 o
  -2  -7   3      145.07      127.50     13.02 o
  -1  -7   3      611.12      687.24     34.27 o
   0  -7   3     2156.55     2400.85     81.15 o
   1  -7   3      126.53      124.28      8.46 o
   2  -7   3        9.78       12.13      3.13 o
   3  -7   3     1478.48     1406.66     21.78 o
   4  -7   3      977.38     1009.79     17.85 o
   5  -7   3       33.06       41.93      6.34 o
   6  -7   3       66.57       72.65     10.07 o
   7  -7   3       65.18       63.17     17.04 o
   8  -7   3        9.60       10.46     14.43 o
 -13  -6   3      370.01      343.94     34.08 o
 -12  -6   3        0.58        5.31      9.19 o
 -11  -6   3      117.90      121.11     19.07 o
 -10  -6   3        0.09        7.03      9.16 o
  -9  -6   3      248.48      277.68     21.16 o
  -8  -6   3      178.83      181.34     17.15 o
  -7  -6   3      378.20      373.83     31.68 o
  -6  -6   3       24.04       17.47      8.81 o
  -5  -6   3        4.84        1.24      4.14 o
  -4  -6   3      241.77      244.67      7.23 o
  -3  -6   3       55.84       58.08      3.49 o
  -2  -6   3       10.04       16.99      8.57 o
  -1  -6   3      462.57      485.28     22.51 o
   0  -6   3     3540.86     3769.65    109.33 o
   1  -6   3      217.03      193.38      3.88 o
   2  -6   3       31.17       27.86      3.82 o
   3  -6   3       28.36       21.76      6.04 o
   4  -6   3       62.86       75.28      7.83 o
   5  -6   3       25.23       30.72      7.62 o
   6  -6   3       48.09       52.55      6.68 o
   7  -6   3       39.30       39.37      6.97 o
   8  -6   3      272.07      256.45     15.82 o
   9  -6   3      751.00     1056.44     67.72 o
 -13  -5   3       32.79       32.43     19.02 o
 -12  -5   3      173.96      160.28     20.33 o
 -11  -5   3       70.73       92.60     18.88 o
 -10  -5   3       51.74       53.54     18.93 o
  -9  -5   3       54.72       81.80     27.18 o
  -8  -5   3      971.65      963.66     30.19 o
  -7  -5   3        1.74        1.92      7.65 o
  -6  -5   3       83.62       75.96      9.60 o
  -5  -5   3     1877.81     1866.42     23.50 o
  -4  -5   3     4760.36     4962.02     54.89 o
  -3  -5   3        7.80        7.45      3.37 o
  -2  -5   3        8.50       12.04      1.91 o
  -1  -5   3     1732.73     1957.62     35.24 o
   0  -5   3      279.88      265.15      8.58 o
   1  -5   3      647.96      604.73      8.20 o
   2  -5   3      575.29      591.50     13.92 o
   3  -5   3       81.99       66.05      5.27 o
   4  -5   3     5387.61     5735.86     41.10 o
   5  -5   3      135.20      145.46     11.20 o
   6  -5   3      124.46      129.26      8.10 o
   7  -5   3       88.69       89.58      9.61 o
   8  -5   3       61.80       54.64     23.53 o
   9  -5   3        5.53        9.38      7.76 o
 -13  -4   3       19.39       21.94     10.73 o
 -12  -4   3        2.93       12.27     12.46 o
 -11  -4   3       21.85       11.05      8.95 o
 -10  -4   3       26.72       33.43     23.16 o
  -9  -4   3      455.86      478.70     29.48 o
  -8  -4   3        0.15        7.84      7.25 o
  -7  -4   3       72.03       56.10     25.22 o
  -6  -4   3     2821.79     2874.52     64.96 o
  -5  -4   3      256.32      264.90     15.32 o
  -4  -4   3       16.37       24.66     10.10 o
  -3  -4   3     1177.99     1162.87     20.59 o
  -2  -4   3      589.58      703.64      9.51 o
  -1  -4   3        1.80        2.36      3.32 o
   0  -4   3      274.50      259.75      7.29 o
   1  -4   3      232.22      229.12      5.74 o
   2  -4   3        1.29        4.29      3.34 o
   3  -4   3        1.64        2.83      2.66 o
   4  -4   3      367.03      345.20      8.05 o
   5  -4   3      277.29      308.18      9.83 o
   6  -4   3      653.27      712.39     14.68 o
   7  -4   3     1433.51     1473.52     40.14 o
   8  -4   3      306.91      320.76     11.72 o
   9  -4   3        2.80       24.56     11.09 o
  10  -4   3       90.62       92.29     12.49 o
 -13  -3   3        1.85        4.94      9.65 o
 -12  -3   3       32.54       31.60      9.64 o
 -11  -3   3        3.96        0.59      8.15 o
 -10  -3   3        4.36        9.03      9.30 o
  -9  -3   3       21.71       18.54     12.33 o
  -8  -3   3     1667.68     1608.34     37.27 o
  -7  -3   3       59.61       55.25     11.74 o
  -6  -3   3      631.01      592.55     18.01 o
  -5  -3   3     4387.36     4461.75     62.06 o
  -4  -3   3      310.49      348.27     10.05 o
  -3  -3   3     3772.65     3767.11     44.79 o
  -2  -3   3      678.61      662.31      7.84 o
  -1  -3   3     1966.08     2222.90     22.85 o
   0  -3   3     1004.87     1068.62     10.66 o
   1  -3   3     2304.96     2305.16     13.83 o
   2  -3   3        5.44        8.90      2.85 o
   3  -3   3       46.38       34.36      3.46 o
   4  -3   3      261.49      238.61      6.25 o
   5  -3   3     1135.70     1163.40     23.73 o
   6  -3   3      275.32      255.15     12.58 o
   7  -3   3      165.63      166.47      9.28 o
   8  -3   3      152.68      190.73     15.24 o
   9  -3   3      708.99      742.53     28.58 o
  10  -3   3        2.76        8.27      7.72 o
 -12  -2   3       13.23       15.36      9.05 o
 -11  -2   3      167.49      166.43     15.06 o
 -10  -2   3       12.10       -1.97      9.39 o
  -9  -2   3       92.67       97.79     15.08 o
  -8  -2   3       29.77       35.03     11.07 o
  -7  -2   3       11.62       13.31     11.91 o
  -6  -2   3       18.93        3.82      9.34 o
  -5  -2   3     4456.74     4552.22    132.85 o
  -4  -2   3      356.94      296.73      6.79 o
  -3  -2   3      930.73      848.63     10.15 o
  -2  -2   3    38834.53    43296.38     93.83 o
  -1  -2   3    16006.63    17258.33     41.15 o
   0  -2   3     2274.32     2356.06     15.44 o
   1  -2   3     1653.02     1679.77     12.57 o
   2  -2   3     1403.38     1622.17     14.55 o
   3  -2   3     2571.92     2819.51     25.74 o
   4  -2   3      187.97      173.46      5.37 o
   5  -2   3      685.25      639.82     19.08 o
   6  -2   3      562.97      542.55      9.27 o
   7  -2   3       69.09       78.18      9.66 o
   8  -2   3        0.05       10.14      7.00 o
   9  -2   3        9.35       12.69      9.19 o
  10  -2   3       32.11       26.11     10.80 o
  11  -2   3      491.44      485.65     37.18 o
 -12  -1   3       26.76       20.45      8.21 o
 -11  -1   3       30.41       41.04     32.58 o
 -10  -1   3       46.51       55.05     13.53 o
  -9  -1   3        1.14       10.06     18.93 o
  -8  -1   3      774.66      755.60     65.16 o
  -7  -1   3     1265.13     1321.25     27.45 o
  -6  -1   3      591.76      526.89     17.44 o
  -5  -1   3      307.24      282.86     13.55 o
  -4  -1   3      306.95      291.50      8.12 o
  -3  -1   3     1670.59     1635.09     31.62 o
  -2  -1   3    28496.88    30516.05    284.90 o
  -1  -1   3     5702.51     6066.71     26.04 o
   1  -1   3    17329.02    18526.11     72.64 o
   2  -1   3      522.52      580.96      4.88 o
   3  -1   3        4.80       12.09      2.43 o
   4  -1   3        9.34        7.42      2.44 o
   5  -1   3      294.15      304.83      7.92 o
   6  -1   3     1759.40     1745.82     26.30 o
   7  -1   3      231.10      183.10     10.71 o
   8  -1   3      144.90      125.78     10.87 o
   9  -1   3       47.69       45.50     17.33 o
  10  -1   3        4.61       13.93     19.41 o
  11  -1   3        8.16        6.28      9.45 o
 -12   0   3      130.63      134.76     11.63 o
 -11   0   3      129.01      127.09     19.29 o
 -10   0   3      239.28      228.61     13.58 o
  -9   0   3      450.35      427.02     20.26 o
  -8   0   3       72.24       70.86     14.50 o
  -7   0   3       36.21       32.37     14.09 o
  -6   0   3      541.54      527.49     30.06 o
  -5   0   3      859.56      766.93     19.71 o
  -4   0   3      574.48      515.93     10.68 o
  -3   0   3     1978.12     2121.89     19.60 o
  -2   0   3      223.13      212.68      5.50 o
  -1   0   3      269.15      263.45      4.95 o
   0   0   3       85.70      111.25      3.14 o
   1   0   3       52.53       46.90      1.32 o
   2   0   3      202.74      205.83      5.11 o
   3   0   3     6537.17     7396.26     50.61 o
   4   0   3       61.60       45.12      5.17 o
   5   0   3      107.47      100.86      6.71 o
   6   0   3       77.33       97.95      9.32 o
   7   0   3       93.68       92.32      6.10 o
   8   0   3       21.84       24.54      8.39 o
   9   0   3       31.09       42.33      8.09 o
  10   0   3      146.26      107.56      9.85 o
  11   0   3      714.93      752.11     31.66 o
  12   0   3      416.23      429.19     27.40 o
 -12   1   3      110.69      108.33     14.21 o
 -11   1   3        7.73       10.07      8.13 o
 -10   1   3      130.56      124.67     11.78 o
  -9   1   3      423.06      427.33     22.30 o
  -8   1   3        1.67        4.71      9.38 o
  -7   1   3      662.07      713.38     39.60 o
  -6   1   3      704.33      754.46     21.46 o
  -5   1   3     1077.57     1126.48     18.67 o
  -4   1   3      143.77      175.86     12.80 o
  -3   1   3     2660.24     2787.74     20.10 o
  -2   1   3     1531.95     1647.03     18.64 o
  -1   1   3     4692.72     4991.94     30.94 o
   0   1   3     1090.11     1117.56     11.21 o
   1   1   3       17.64       16.71      4.04 o
   2   1   3      591.55      534.34      9.07 o
   3   1   3     1150.06     1122.31     13.18 o
   4   1   3      936.62     1013.17     20.62 o
   5   1   3     2563.13     3066.75     33.33 o
   6   1   3      499.78      512.29     13.03 o
   7   1   3      716.48      740.62     28.06 o
   8   1   3      138.06      145.83      9.99 o
   9   1   3       48.80       53.13      8.97 o
  10   1   3        0.03        9.83      6.14 o
  11   1   3      108.03      112.21     16.71 o
  12   1   3       74.20      100.83     16.12 o
 -11   2   3      101.27      102.53     11.69 o
 -10   2   3      160.81      179.39     13.48 o
  -9   2   3      125.60      131.04     12.69 o
  -8   2   3      862.76      828.14     21.27 o
  -7   2   3      306.66      266.83     13.02 o
  -6   2   3      639.18      703.19     18.82 o
  -5   2   3      598.60      641.52     17.53 o
  -4   2   3        2.44       12.53      5.63 o
  -3   2   3      729.41      853.25     12.15 o
  -2   2   3     2944.60     2870.05     17.16 o
  -1   2   3     3069.68     3229.10     18.80 o
   0   2   3    12828.20    13696.51     37.92 o
   1   2   3      198.72      173.08      4.09 o
   2   2   3     1638.01     1518.43     30.49 o
   3   2   3      202.00      200.09      5.78 o
   4   2   3       21.09       14.21      2.72 o
   5   2   3      173.81      194.47      8.64 o
   6   2   3     1778.33     1964.89     27.55 o
   7   2   3     2055.79     2175.66     34.03 o
   8   2   3     1128.84     1239.88     28.39 o
   9   2   3      346.62      339.67     15.21 o
  10   2   3       27.47       16.60      6.60 o
  11   2   3      222.64      210.55     12.91 o
  12   2   3        5.10       11.77     11.75 o
 -11   3   3        9.95       19.45     15.56 o
 -10   3   3       95.47      116.26     12.47 o
  -9   3   3        0.35        6.92      6.87 o
  -8   3   3      147.02      147.60     12.14 o
  -7   3   3       23.35       18.94      9.50 o
  -6   3   3      391.54      347.74     13.13 o
  -5   3   3     1263.86     1335.54     21.96 o
  -4   3   3      547.58      563.83     16.65 o
  -3   3   3     4806.10     5143.86     46.03 o
  -2   3   3       12.73       12.04      3.02 o
  -1   3   3      270.94      247.21      4.36 o
   0   3   3        0.04        2.05      3.43 o
   1   3   3      260.10      247.52      5.14 o
   2   3   3      263.73      237.71      6.60 o
   3   3   3      207.01      176.74      4.83 o
   4   3   3     3614.29     3645.29     20.26 o
   5   3   3       13.10       29.19      4.84 o
   6   3   3      240.96      222.16      7.14 o
   7   3   3      156.67      152.06     11.37 o
   8   3   3        2.43        3.07      7.69 o
   9   3   3      548.54      536.92     18.87 o
  10   3   3      571.17      582.20     18.10 o
  11   3   3      209.30      192.45     29.12 o
  12   3   3      370.56      336.17     19.08 o
 -10   4   3      145.49      152.62     12.19 o
  -9   4   3      165.34      156.65     13.01 o
  -8   4   3      866.19      874.74     32.07 o
  -7   4   3     1638.82     1621.56     34.98 o
  -6   4   3       51.94       55.56      9.63 o
  -5   4   3      156.16      156.68      8.97 o
  -4   4   3      991.16     1082.94     27.57 o
  -3   4   3     1698.46     1801.03     23.27 o
  -2   4   3      493.62      470.47      7.16 o
  -1   4   3      147.90      231.94      4.37 o
   0   4   3      446.97      425.80      4.88 o
   1   4   3        0.37        0.17      2.01 o
   2   4   3      178.90      168.00      4.45 o
   3   4   3      482.93      458.42      6.45 o
   4   4   3     3161.64     3379.61     53.79 o
   5   4   3     2414.52     2712.36     63.76 o
   6   4   3        0.12        6.26      3.62 o
   7   4   3      404.54      364.81     50.44 o
   8   4   3      116.89      109.84     13.99 o
   9   4   3      200.67      218.36     12.79 o
  10   4   3        0.18        6.86      9.04 o
  11   4   3       53.86       42.21     21.11 o
  12   4   3       25.56       30.53      9.26 o
 -10   5   3       78.28       76.12     16.87 o
  -9   5   3       20.95       18.67      6.99 o
  -8   5   3       71.22       59.46      8.10 o
  -7   5   3       77.43       58.24      8.93 o
  -6   5   3     1532.45     1430.27     26.07 o
  -5   5   3        2.55        9.64      6.06 o
  -4   5   3      161.10      143.99     18.18 o
  -3   5   3      224.36      217.40      8.57 o
  -2   5   3        1.31        2.32      2.59 o
  -1   5   3      329.77      369.77      7.41 o
   0   5   3      651.41      721.04      9.75 o
   1   5   3     1722.64     1806.15     12.41 o
   2   5   3        0.07        3.09      3.02 o
   3   5   3     1343.57     1240.94     17.54 o
   4   5   3      514.75      498.07      8.15 o
   5   5   3        2.48        5.57      4.15 o
   6   5   3      470.70      407.57     13.98 o
   7   5   3      113.33       89.48     10.31 o
   8   5   3       14.49       16.19      5.21 o
   9   5   3      770.64      754.35     22.71 o
  10   5   3      596.92      571.11     28.03 o
  11   5   3       42.83       54.08     12.23 o
  12   5   3        1.25        5.70      7.69 o
  13   5   3       29.27       18.88     20.86 o
  -9   6   3      130.45      137.08     14.25 o
  -8   6   3       63.96       65.79      9.05 o
  -7   6   3      193.67      188.21     11.56 o
  -6   6   3       11.10       16.03      6.98 o
  -5   6   3       13.24       21.90      7.11 o
  -4   6   3       64.44       53.58      7.10 o
  -3   6   3      134.18      118.13      8.34 o
  -2   6   3       38.30       24.60      3.87 o
  -1   6   3      496.60      572.43     10.19 o
   0   6   3      235.61      237.59      7.05 o
   1   6   3      361.80      312.48      6.31 o
   2   6   3      932.51      908.48     13.90 o
   3   6   3     1319.47     1409.29     24.33 o
   4   6   3     1813.41     2006.84     49.63 o
   5   6   3       80.19       93.43     13.12 o
   6   6   3       20.77       24.59      7.31 o
   7   6   3      275.60      291.43     13.67 o
   8   6   3       24.54       31.40     12.37 o
   9   6   3        0.03        4.64      7.55 o
  10   6   3      938.52      930.88     25.87 o
  11   6   3      509.28      577.98     29.77 o
  12   6   3      154.65      145.85     21.06 o
  13   6   3       11.87        7.26     14.96 o
  -9   7   3      945.10      979.87     42.48 o
  -8   7   3      154.04      163.36     11.96 o
  -7   7   3      267.39      264.11     12.48 o
  -6   7   3      181.73      180.47     11.01 o
  -5   7   3       60.02       51.47      7.10 o
  -4   7   3        1.86        4.76      6.08 o
  -3   7   3      221.84      222.85      9.52 o
  -2   7   3      644.95      591.93     20.84 o
  -1   7   3     5547.23     6078.05     39.18 o
   0   7   3      395.15      322.75      8.56 o
   1   7   3      204.73      237.84      9.11 o
   2   7   3      707.16      675.21     25.61 o
   3   7   3      366.64      395.31     13.40 o
   4   7   3     1006.13     1003.80     24.59 o
   5   7   3     3343.41     3501.65     33.94 o
   6   7   3     1846.63     1839.49     32.33 o
   7   7   3       65.92       69.83     10.78 o
   8   7   3       11.50        5.37      8.71 o
   9   7   3      152.13      143.48     16.07 o
  10   7   3       18.31       34.56     12.59 o
  11   7   3       22.99       24.69     13.23 o
  12   7   3       15.47       14.76     14.09 o
  13   7   3      139.42      113.54     11.79 o
  -8   8   3      177.83      161.41     11.61 o
  -7   8   3       74.77       72.41      9.34 o
  -6   8   3      127.89      138.16     10.33 o
  -5   8   3      386.72      367.35     11.94 o
  -4   8   3       92.48       87.29      8.33 o
  -3   8   3       41.72       47.03      8.49 o
  -2   8   3       33.64       29.55      6.87 o
  -1   8   3        2.28        5.09      2.91 o
   0   8   3      751.98      705.54     14.38 o
   1   8   3       38.51       41.57      4.75 o
   2   8   3      454.07      451.19     11.82 o
   3   8   3        4.11        2.12      3.29 o
   4   8   3      519.76      537.81     18.20 o
   5   8   3        4.23       10.70      7.13 o
   6   8   3        2.55        0.76      7.85 o
   7   8   3       77.39       80.68     11.41 o
   8   8   3      782.28      780.24     24.50 o
   9   8   3      659.53      590.01     19.48 o
  10   8   3      194.92      191.00     16.37 o
  11   8   3      985.98      931.46     34.14 o
  12   8   3        6.74        2.60      7.01 o
  13   8   3       22.82       24.59     13.22 o
  -7   9   3       12.62       14.12      5.90 o
  -6   9   3       37.25       40.21      7.48 o
  -5   9   3       10.30        2.79      4.64 o
  -4   9   3        4.61        7.72      5.72 o
  -3   9   3      266.26      264.20     19.35 o
  -2   9   3      302.28      262.15     12.83 o
  -1   9   3        0.34        2.58      3.70 o
   0   9   3        6.06        5.13      3.23 o
   1   9   3      268.06      263.07     13.40 o
   2   9   3      438.13      438.11     15.49 o
   3   9   3      319.08      268.32      8.73 o
   4   9   3        0.39       -5.02      7.02 o
   5   9   3       53.31       58.50     10.84 o
   6   9   3      522.70      564.16     18.91 o
   7   9   3       10.81       10.28      8.66 o
   8   9   3      146.26      162.13     12.85 o
   9   9   3       35.96       49.69     13.19 o
  10   9   3      354.91      348.77     17.68 o
  11   9   3        8.39       18.23      9.21 o
  12   9   3       65.47       41.02     17.84 o
  13   9   3       10.65        7.55      7.70 o
  -6  10   3        9.40       27.69     12.25 o
  -5  10   3       63.20       60.08     10.71 o
  -4  10   3      114.86      110.95     10.76 o
  -3  10   3      854.16      804.06     24.99 o
  -2  10   3        0.16        2.17      3.37 o
  -1  10   3       21.09       22.88      8.76 o
   0  10   3      680.48      638.70     15.10 o
   1  10   3       10.31       21.19      9.34 o
   2  10   3      770.58      722.04     30.45 o
   3  10   3       84.32       90.99      9.87 o
   4  10   3        8.35        8.22      6.98 o
   5  10   3      390.74      383.72     15.28 o
   6  10   3      632.46      642.03     37.83 o
   7  10   3       24.45       20.00      9.83 o
   8  10   3       52.06       44.44     10.26 o
   9  10   3      355.10      389.63     23.09 o
  10  10   3       73.91       76.32     11.41 o
  11  10   3        0.82       10.68      8.96 o
  12  10   3      142.55      117.05     15.59 o
  -5  11   3       76.25       71.01     11.98 o
  -4  11   3      125.06      103.48     18.52 o
  -3  11   3       49.46       39.36     11.01 o
  -2  11   3       88.73       88.07     16.23 o
  -1  11   3       34.67       26.28      7.73 o
   0  11   3        1.88        3.54      5.41 o
   1  11   3     1210.94     1161.51     74.47 o
   2  11   3     3781.74     3937.75    166.93 o
   3  11   3       92.93       92.22      8.78 o
   4  11   3      122.92      116.32     10.11 o
   5  11   3      268.22      279.42     16.75 o
   6  11   3        1.06        2.98      6.69 o
   7  11   3        3.20       13.01     10.19 o
   8  11   3      389.27      374.31     21.90 o
   9  11   3      508.75      468.50     21.11 o
  10  11   3       20.09       18.45      7.79 o
  11  11   3        1.01        7.41      7.47 o
  12  11   3        0.17        8.96      6.49 o
  -4  12   3        1.67        4.50      7.83 o
  -3  12   3      226.77      236.00     18.40 o
  -2  12   3      351.76      375.13     22.80 o
  -1  12   3       42.18       87.01     30.06 o
   0  12   3      210.38      193.92     40.37 o
   1  12   3      386.31      372.30     24.78 o
   2  12   3       14.54        9.58      8.11 o
   3  12   3      527.04      464.85     27.88 o
   4  12   3     1251.22     1270.73     68.42 o
   5  12   3      966.22     1024.49     36.69 o
   6  12   3       59.45       56.88      9.64 o
   7  12   3       94.41      101.93     11.37 o
   8  12   3        1.71        2.88      6.67 o
   9  12   3       72.79       77.11     12.76 o
  10  12   3        8.71       13.71      9.73 o
  11  12   3        0.60        6.40      7.32 o
  -3  13   3        5.30       18.08      9.47 o
  -2  13   3       21.09       17.65     10.39 o
  -1  13   3      186.97      179.29     24.51 o
   0  13   3      395.45      418.04     26.09 o
   2  13   3      196.87      214.83     20.62 o
   3  13   3      372.22      389.24     23.77 o
   4  13   3      109.41      101.27     18.10 o
   5  13   3      273.81      256.56     24.16 o
   6  13   3      948.52     1023.89     21.84 o
   7  13   3      135.26      140.98     20.38 o
   8  13   3      671.59      710.10     30.23 o
   9  13   3       36.83       21.46      8.06 o
  10  13   3      119.44      119.61     21.20 o
  11  13   3       66.25       56.93     15.68 o
  -1  14   3      117.47      153.50     22.85 o
   0  14   3      179.03      220.11     22.12 o
   2  14   3        0.14       27.74     20.91 o
   3  14   3      139.61      167.00     19.07 o
   5  14   3       67.08       63.07     17.77 o
   6  14   3       11.20       29.96     18.64 o
   7  14   3      218.39      230.71     25.70 o
   8  14   3       10.67       11.57     12.10 o
   9  14   3      456.67      436.63     29.24 o
  10  14   3        0.55        9.49     11.23 o
   1  15   3       78.97      105.96     20.57 o
   2  15   3       24.08       28.66     18.15 o
   3  15   3        2.46       23.14     13.46 o
   4  15   3      140.99      178.33     20.57 o
   5  15   3      230.61      255.01     28.51 o
   6  15   3      144.16      108.87     20.23 o
   7  15   3      223.90      237.34     25.99 o
   8  15   3       42.22       27.54     13.46 o
  -7 -14   4       24.32       31.32     17.77 o
  -5 -14   4       35.35       20.72     16.70 o
  -4 -14   4       14.06       17.28     11.38 o
  -3 -14   4        9.05        1.11     10.94 o
  -2 -14   4       59.24       59.98     15.49 o
  -9 -13   4       40.03       62.88     19.41 o
  -8 -13   4       28.58       21.25     18.35 o
  -7 -13   4        2.80       11.38     12.20 o
  -6 -13   4      142.51      169.28     22.17 o
  -4 -13   4      170.38      196.19     21.11 o
  -3 -13   4       92.56       82.29     18.83 o
  -2 -13   4       89.61       83.36     16.02 o
  -1 -13   4       26.86       38.48     16.31 o
   0 -13   4        3.95       15.15     15.05 o
 -10 -12   4       63.45      102.57     24.35 o
  -9 -12   4      381.99      383.14     29.38 o
  -8 -12   4       63.55       67.67     17.23 o
  -7 -12   4        9.57       20.77     12.83 o
  -6 -12   4      115.53       99.43     19.80 o
  -5 -12   4       16.98       29.38     18.30 o
  -4 -12   4        0.02       18.73     16.07 o
  -3 -12   4        4.47       10.84     10.84 o
  -2 -12   4       67.43       85.83     15.59 o
  -1 -12   4       15.97       45.16     15.73 o
   0 -12   4       28.43       41.58     12.66 o
   1 -12   4        0.61       -0.13      6.77 o
   2 -12   4       36.50       19.02     12.73 o
 -11 -11   4        9.81        3.96      4.98 o
 -10 -11   4       60.00       49.47      9.83 o
  -9 -11   4        5.41       12.30      9.19 o
  -8 -11   4        0.07        9.97     12.10 o
  -7 -11   4        7.60       -1.89     11.71 o
  -6 -11   4        4.75       24.40     12.68 o
  -5 -11   4        0.55       -0.44     12.20 o
  -3 -11   4       19.98       26.82     11.86 o
  -2 -11   4        2.67        2.23     10.21 o
  -1 -11   4      113.55      105.38     17.14 o
   0 -11   4      345.00      334.52     21.52 o
   1 -11   4      191.19      191.29     25.68 o
   2 -11   4       70.40       52.61     15.83 o
   3 -11   4      102.27      115.35     43.66 o
   4 -11   4       73.26       45.99     28.95 o
 -12 -10   4       52.54       54.98     14.70 o
 -11 -10   4       55.78       48.36     15.47 o
 -10 -10   4        7.41        9.21      6.76 o
  -9 -10   4       13.02        1.94     12.39 o
  -8 -10   4       69.59       59.15     17.77 o
  -7 -10   4      146.95      153.35      9.65 o
  -6 -10   4      196.29      216.91     18.35 o
  -5 -10   4       14.71       23.28     10.79 o
  -4 -10   4        2.00        0.77     11.96 o
  -3 -10   4       15.12       16.56     12.88 o
  -2 -10   4        1.47        6.05     11.67 o
  -1 -10   4       21.43        9.42      6.45 o
   0 -10   4       13.82       12.99      9.49 o
   1 -10   4        1.88        9.98     10.13 o
   2 -10   4      242.34      291.19     21.23 o
   3 -10   4      251.72      233.96     17.07 o
   4 -10   4       74.64       87.23     17.96 o
   5 -10   4       22.34       10.50     15.44 o
 -12  -9   4        7.54       13.71     10.60 o
 -11  -9   4      104.96      108.67     17.53 o
 -10  -9   4      265.53      265.11     22.19 o
  -9  -9   4       22.83       25.69      8.67 o
  -8  -9   4       90.08      113.16     11.25 o
  -7  -9   4       24.92       31.95      8.76 o
  -6  -9   4        8.11       16.91      5.74 o
  -5  -9   4        5.78        6.66      4.28 o
  -4  -9   4        9.70        6.92      3.15 o
  -2  -9   4      465.74      461.32     29.29 o
  -1  -9   4     1480.27     1489.67     44.66 o
   0  -9   4       76.82       80.06     13.91 o
   1  -9   4      154.72      100.70     18.73 o
   2  -9   4        0.03       -0.65      7.21 o
   3  -9   4        6.13        4.74     15.95 o
   4  -9   4       16.12       30.35     16.12 o
   5  -9   4       89.25       89.91     15.25 o
   6  -9   4      504.89      615.59     45.16 o
 -12  -8   4       42.57       39.94     11.58 o
 -11  -8   4       18.92       25.64     10.88 o
 -10  -8   4        1.42       14.06      8.64 o
  -9  -8   4       19.83       15.23     11.68 o
  -8  -8   4        1.12        6.32      7.39 o
  -7  -8   4      271.55      274.98     13.01 o
  -6  -8   4       53.20       59.40      9.09 o
  -5  -8   4      628.41      633.96     14.08 o
  -4  -8   4       27.09       31.21      3.10 o
  -3  -8   4       24.26       30.30     18.98 o
  -2  -8   4       88.74      113.13     15.73 o
  -1  -8   4      215.74      223.19     14.39 o
   0  -8   4       29.50       45.87      9.73 o
   1  -8   4       88.98       81.71     15.42 o
   2  -8   4     2725.14     2709.55     50.59 o
   3  -8   4      695.15      727.61     18.45 o
   4  -8   4       60.78       56.18      8.13 o
   5  -8   4        0.13        9.53      7.68 o
   6  -8   4        1.67       -5.86     11.28 o
   7  -8   4       98.23      120.20     19.75 o
 -12  -7   4       18.09       10.28      9.72 o
 -11  -7   4        8.74       10.39      7.78 o
 -10  -7   4      114.71      128.53     17.79 o
  -9  -7   4      139.60      144.05     19.33 o
  -8  -7   4       50.17       33.59      9.43 o
  -7  -7   4      293.44      294.40     14.66 o
  -6  -7   4      540.38      522.14     15.46 o
  -5  -7   4      562.47      563.85     13.24 o
  -4  -7   4       54.24       54.60      4.50 o
  -3  -7   4       10.89        9.69      2.90 o
  -1  -7   4        0.03       -0.12      6.57 o
   0  -7   4        9.24       20.38      8.93 o
   1  -7   4       15.83       12.71      6.49 o
   2  -7   4       53.76       46.55      4.67 o
   3  -7   4      126.07      124.32      7.19 o
   4  -7   4        1.24        8.50      3.58 o
   5  -7   4      249.43      272.43     10.24 o
   6  -7   4       29.80       44.57     25.24 o
   7  -7   4       71.38       88.39     19.75 o
   8  -7   4        3.10       15.35     13.55 o
 -13  -6   4      140.68      109.60     13.97 o
 -12  -6   4       13.06       13.73      9.76 o
 -11  -6   4      219.47      210.38     26.04 o
 -10  -6   4       44.92       31.11     11.32 o
  -9  -6   4      269.10      245.64     22.38 o
  -8  -6   4      183.71      176.92     21.26 o
  -7  -6   4       19.99       40.34     12.13 o
  -6  -6   4      322.88      300.03     24.74 o
  -5  -6   4       53.83       69.59      6.64 o
  -4  -6   4       47.77       50.90      4.55 o
  -3  -6   4      461.07      512.70     10.74 o
  -2  -6   4     1142.10     1185.98     26.19 o
  -1  -6   4     2777.61     2974.87     64.53 o
   0  -6   4       27.40       43.27      9.94 o
   1  -6   4      459.83      452.62     17.97 o
   2  -6   4        2.96        6.55      2.66 o
   3  -6   4       43.28       37.72      5.63 o
   4  -6   4      122.53      118.75      7.41 o
   5  -6   4       14.07       21.75      5.47 o
   6  -6   4      507.39      494.93     26.19 o
   7  -6   4        6.73       13.01     12.05 o
   8  -6   4       23.08       17.19      8.30 o
 -13  -5   4      143.76      117.10     21.78 o
 -12  -5   4      347.58      324.19     20.69 o
 -11  -5   4       92.06       93.60     16.55 o
 -10  -5   4      431.15      388.71     28.71 o
  -9  -5   4      184.85      156.69     16.06 o
  -8  -5   4      979.85      927.29     30.37 o
  -7  -5   4       85.08       97.91     16.55 o
  -6  -5   4      260.12      279.66     14.09 o
  -5  -5   4       53.37       79.72      9.64 o
  -4  -5   4      738.54      765.53     14.19 o
  -3  -5   4      434.09      432.36      8.62 o
  -2  -5   4      121.87      134.80      4.96 o
  -1  -5   4      143.99      146.77     65.11 o
   0  -5   4     1230.14     1225.77     17.07 o
   1  -5   4     3207.75     3278.66     26.53 o
   2  -5   4     1214.01     1233.75     29.68 o
   3  -5   4     1651.43     1690.38     26.00 o
   4  -5   4      646.17      700.77     27.71 o
   5  -5   4       37.20       38.30      6.54 o
   6  -5   4        0.01        8.64      5.35 o
   7  -5   4       12.65       25.47      7.00 o
   8  -5   4      410.61      457.85     28.49 o
   9  -5   4      236.84      283.73     17.18 o
 -13  -4   4        3.44       16.17     10.50 o
 -12  -4   4      294.16      299.27     19.60 o
 -11  -4   4      268.82      270.71     22.75 o
 -10  -4   4      328.24      289.32     17.82 o
  -9  -4   4     1048.33     1038.82     44.39 o
  -8  -4   4     1778.56     1800.22     58.72 o
  -7  -4   4      234.41      242.71     20.96 o
  -6  -4   4       50.48       69.09     11.36 o
  -5  -4   4      168.65      129.45     10.39 o
  -4  -4   4     8942.24    10148.64     99.26 o
  -3  -4   4     2382.04     2480.91     47.81 o
  -2  -4   4     1291.96     1185.59     14.83 o
  -1  -4   4     1766.43     1960.52     10.13 o
   0  -4   4       36.13       50.28      3.80 o
   1  -4   4     1499.88     1596.23     10.04 o
   2  -4   4     1119.43     1238.57     20.75 o
   3  -4   4        1.97        4.71      2.66 o
   4  -4   4      414.43      422.20     22.36 o
   5  -4   4     1458.19     1430.92     22.83 o
   6  -4   4      765.31      741.17     21.56 o
   7  -4   4      183.31      191.48     18.10 o
   8  -4   4       66.20       67.67     10.11 o
   9  -4   4       12.45        4.03      7.18 o
  10  -4   4        0.14        0.32      7.71 o
 -12  -3   4      249.20      266.45     56.10 o
 -11  -3   4        0.81        5.31     12.68 o
 -10  -3   4       55.59       62.88     13.93 o
  -9  -3   4       78.88       97.24     16.81 o
  -8  -3   4      389.10      346.45     29.48 o
  -7  -3   4       22.30       17.49      8.79 o
  -6  -3   4      648.58      653.61     22.41 o
  -5  -3   4      663.91      632.78     27.11 o
  -4  -3   4       19.64       25.45      4.49 o
  -3  -3   4     1632.01     1527.40     17.42 o
  -2  -3   4       84.18       68.35      3.53 o
  -1  -3   4      979.19      999.58     10.11 o
   0  -3   4     1213.81     1334.58     12.64 o
   1  -3   4     1028.74     1078.39     11.97 o
   2  -3   4     3948.88     4079.29     38.57 o
   3  -3   4       97.01      105.29      3.61 o
   4  -3   4        0.39        3.51      3.73 o
   5  -3   4       48.31       39.76      7.06 o
   6  -3   4      123.12      130.16      8.92 o
   7  -3   4     1030.38     1030.38     44.03 o
   8  -3   4      530.43      479.59     12.82 o
   9  -3   4       83.17      102.57     21.20 o
  10  -3   4       60.04       86.23     27.30 o
 -12  -2   4       66.16       63.75     21.15 o
 -11  -2   4       41.96       41.35     14.80 o
 -10  -2   4      303.99      298.61     17.34 o
  -9  -2   4      263.04      275.14     17.77 o
  -8  -2   4      833.29      856.03     40.57 o
  -7  -2   4      921.50      882.78     24.25 o
  -6  -2   4      853.54      867.46     17.76 o
  -5  -2   4        0.64        3.81      7.32 o
  -4  -2   4      692.95      743.00     13.76 o
  -3  -2   4     7077.34     7686.61     51.54 o
  -2  -2   4     1268.90     1251.35     12.58 o
  -1  -2   4     1054.79     1011.41     13.48 o
   0  -2   4    11371.01    11914.38     54.46 o
   1  -2   4       94.24      109.50      3.46 o
   2  -2   4     1094.79     1257.63     12.05 o
   3  -2   4      866.86      935.11     11.09 o
   4  -2   4      316.16      257.04      6.26 o
   5  -2   4      347.76      334.83      7.14 o
   6  -2   4      605.15      559.51     11.86 o
   7  -2   4      605.71      609.39     20.10 o
   8  -2   4      438.35      391.52     14.39 o
   9  -2   4     3198.65     3357.82    152.02 o
  10  -2   4      348.39      324.62     18.95 o
  11  -2   4      195.75      181.51     17.47 o
 -12  -1   4       61.91       73.31     14.94 o
 -11  -1   4      178.47      188.55     20.72 o
 -10  -1   4       93.87      114.90     15.93 o
  -9  -1   4        0.24       10.59     13.39 o
  -8  -1   4      141.26      131.48     17.83 o
  -7  -1   4      125.31      143.13     14.87 o
  -6  -1   4      190.30      196.39     12.01 o
  -5  -1   4      730.60      782.45     34.25 o
  -4  -1   4        1.55        9.50      4.18 o
  -3  -1   4     1786.54     1662.45     41.03 o
  -1  -1   4     8264.73     9029.01     49.96 o
   0  -1   4      775.99      772.84      9.26 o
   1  -1   4     3036.69     3316.83     14.55 o
   2  -1   4        2.57        3.27      1.61 o
   3  -1   4      192.02      153.39      3.32 o
   4  -1   4      845.42      749.27     14.47 o
   5  -1   4      674.99      728.27     16.81 o
   6  -1   4      190.13      208.43     14.85 o
   7  -1   4     1133.95     1174.40     20.69 o
   8  -1   4        3.64        8.77      5.86 o
   9  -1   4      191.19      190.18     10.93 o
  10  -1   4       16.37       22.54     10.99 o
  11  -1   4        0.05        9.33      9.40 o
 -12   0   4       26.57       35.48      9.09 o
 -11   0   4       91.25       89.68     11.63 o
 -10   0   4      238.54      261.84     18.62 o
  -9   0   4      455.48      473.51     20.59 o
  -8   0   4      384.38      437.29     24.06 o
  -7   0   4     1451.37     1357.10     41.73 o
  -6   0   4     1612.32     1570.52     25.03 o
  -5   0   4       95.18      100.08     12.98 o
  -4   0   4      125.22      110.48      9.38 o
  -3   0   4     3210.18     3375.83     28.62 o
  -2   0   4     6878.39     7157.37     67.57 o
  -1   0   4     2022.08     2255.16     16.76 o
   0   0   4      111.57      137.31      5.49 o
   1   0   4    12060.71    13132.88     47.33 o
   2   0   4      144.54      134.14      6.84 o
   3   0   4     2879.93     3169.07     15.47 o
   4   0   4      232.59      231.77      5.25 o
   5   0   4        4.07        8.27      4.21 o
   6   0   4      387.73      392.52      9.62 o
   7   0   4     2600.51     2590.10     49.62 o
   8   0   4       82.93       85.50      9.01 o
   9   0   4        2.87        8.91      5.62 o
  10   0   4      704.53      656.22     46.76 o
  11   0   4       94.27       97.26     13.67 o
  12   0   4      256.01      295.09     28.08 o
 -12   1   4      120.61      122.58     13.24 o
 -11   1   4       13.05       19.22      8.19 o
 -10   1   4      456.62      486.46     25.00 o
  -9   1   4      926.25      944.09     25.34 o
  -8   1   4      104.81      107.60     17.25 o
  -7   1   4      121.56      127.25     18.09 o
  -6   1   4        2.47        0.83      9.60 o
  -5   1   4     1917.37     2176.10     25.26 o
  -4   1   4     1989.75     2070.91     77.86 o
  -3   1   4      382.85      336.63      7.08 o
  -2   1   4      252.36      236.10     12.02 o
  -1   1   4       84.45       85.53      4.19 o
   0   1   4       20.20       19.33      2.89 o
   1   1   4      746.18      702.36     12.28 o
   2   1   4      241.46      261.99      3.19 o
   3   1   4     3434.72     3367.85     21.81 o
   4   1   4      237.33      265.45      8.58 o
   5   1   4      593.36      780.38     16.82 o
   6   1   4       87.03       71.70      7.72 o
   7   1   4      137.96      122.99      5.81 o
   8   1   4       17.35       21.53      7.63 o
   9   1   4       66.50       51.71     15.14 o
  10   1   4      212.67      192.36     11.54 o
  11   1   4       20.06       39.92     14.34 o
  12   1   4      180.12      186.40     33.96 o
 -11   2   4      215.82      228.32     25.13 o
 -10   2   4        6.35        7.54      7.42 o
  -9   2   4        8.77        5.33      7.54 o
  -8   2   4      205.48      216.09     14.46 o
  -7   2   4       93.66       93.21     10.93 o
  -6   2   4       52.72       61.85      9.90 o
  -5   2   4      156.06      138.81      8.93 o
  -4   2   4      321.79      307.98     10.15 o
  -3   2   4     1221.93     1184.01     14.50 o
  -2   2   4        0.01        2.39      2.76 o
  -1   2   4       18.22       17.54      3.01 o
   0   2   4       21.74       33.09      4.72 o
   1   2   4       28.00       34.87      4.81 o
   2   2   4      433.98      432.02      7.82 o
   3   2   4     1341.19     1392.85     14.63 o
   4   2   4     1318.13     1558.85     13.76 o
   5   2   4      265.72      319.08     10.77 o
   6   2   4      460.40      502.69     14.11 o
   7   2   4      218.28      222.38      7.27 o
   8   2   4      559.92      547.43     19.52 o
   9   2   4       20.79        8.46      6.48 o
  10   2   4        3.15        7.43      5.60 o
  11   2   4       27.62       16.72     17.89 o
  12   2   4       50.75       53.30     13.62 o
 -11   3   4       36.55       50.18     12.77 o
 -10   3   4      260.02      273.16     14.04 o
  -9   3   4       51.03       47.55     12.23 o
  -8   3   4     2411.77     2470.11     33.52 o
  -7   3   4      186.15      166.94     12.05 o
  -6   3   4      421.94      428.12     13.38 o
  -5   3   4      335.22      350.89     10.56 o
  -4   3   4      309.54      338.06     13.88 o
  -3   3   4      204.52      213.63      9.30 o
  -2   3   4       14.68       11.17      3.28 o
  -1   3   4      127.63      101.10      3.88 o
   0   3   4      168.07      142.22      4.02 o
   1   3   4    10741.13    10885.18     78.03 o
   2   3   4      901.67      894.16      9.48 o
   3   3   4        6.48        4.16      3.16 o
   4   3   4       28.01       18.67      3.04 o
   5   3   4     1215.21     1319.78     21.77 o
   6   3   4      263.92      301.83     12.34 o
   7   3   4       10.98       10.80      4.94 o
   8   3   4      956.88     1020.85     24.06 o
   9   3   4      569.12      564.89     19.73 o
  10   3   4      139.93      138.74     24.45 o
  11   3   4       15.51       13.12      8.33 o
  12   3   4       11.47        7.77      9.86 o
 -10   4   4       14.69       17.41      7.07 o
  -9   4   4        1.99        7.91      6.95 o
  -8   4   4        3.77        1.20      6.88 o
  -7   4   4       12.56       21.78      8.07 o
  -6   4   4      225.56      258.53     12.47 o
  -5   4   4      854.95      812.09     18.72 o
  -4   4   4      273.74      247.79      9.64 o
  -3   4   4     2012.84     2085.33     48.42 o
  -2   4   4     1502.35     1571.03     18.38 o
  -1   4   4      644.73      658.32      6.65 o
   0   4   4        1.24        2.54      1.63 o
   1   4   4       29.14       18.93      4.45 o
   2   4   4       54.12       41.38      4.37 o
   3   4   4      130.83       94.86      5.24 o
   4   4   4     6127.36     6711.36     77.02 o
   5   4   4     1136.66     1132.39     18.16 o
   6   4   4      188.91      236.13     12.37 o
   7   4   4       89.48       94.09     11.96 o
   8   4   4      110.11      116.78     15.35 o
   9   4   4      378.65      351.36     14.25 o
  10   4   4       23.32       19.95      8.75 o
  11   4   4      131.19      148.08     12.49 o
  12   4   4      609.37      601.02     34.80 o
  13   4   4       71.07       83.70     19.56 o
 -10   5   4       50.28       40.52      8.30 o
  -9   5   4      488.04      473.83     16.24 o
  -8   5   4      229.10      256.72     12.57 o
  -7   5   4       83.28       87.58      9.64 o
  -6   5   4        0.53        4.99      6.81 o
  -5   5   4      305.67      315.98     12.02 o
  -4   5   4       15.34        9.40      6.00 o
  -3   5   4      325.55      365.49     10.96 o
  -2   5   4      330.32      351.19      6.42 o
  -1   5   4       13.52       21.47      2.88 o
   0   5   4     4857.76     4923.07     42.40 o
   1   5   4     1066.97     1073.95     12.49 o
   2   5   4       58.06       55.92      4.56 o
   3   5   4      135.59      117.29      4.82 o
   4   5   4       61.22       75.99      5.17 o
   5   5   4      103.05      104.48      5.61 o
   6   5   4     2065.02     2016.95     43.23 o
   7   5   4      246.94      250.31     11.38 o
   8   5   4      101.84       97.97     12.59 o
   9   5   4      114.34      116.96     13.12 o
  10   5   4       85.42       75.86     10.75 o
  11   5   4        0.86        6.58     14.57 o
  12   5   4       16.03       11.04     13.70 o
  13   5   4       24.46       35.10     23.53 o
  -9   6   4       13.87       25.36      8.88 o
  -8   6   4       25.87       17.64      7.25 o
  -7   6   4      211.22      222.20     12.26 o
  -6   6   4     1043.29      996.30     39.64 o
  -5   6   4      658.45      647.16     16.66 o
  -4   6   4      204.40      217.61     11.42 o
  -3   6   4        1.26        4.00      4.16 o
  -2   6   4      194.79      175.47      7.40 o
  -1   6   4       28.61       27.74      3.14 o
   0   6   4      626.96      728.81     10.38 o
   1   6   4       41.34       56.61      4.74 o
   2   6   4        0.22        2.52      2.02 o
   3   6   4        6.43       17.39      4.40 o
   4   6   4     2558.30     2856.17     58.09 o
   5   6   4     1067.16     1121.23     17.93 o
   6   6   4       14.00        5.71      7.71 o
   7   6   4       83.13       76.71      9.87 o
   8   6   4       48.00       44.57     10.13 o
   9   6   4      870.41      818.18     26.92 o
  10   6   4       90.56       97.28     20.31 o
  11   6   4       46.27       34.13     19.12 o
  12   6   4      148.11      134.28     11.60 o
  13   6   4       21.62       31.46     19.51 o
  -9   7   4       29.25       23.05      8.78 o
  -8   7   4       43.59       67.92      9.31 o
  -7   7   4        4.08       16.80      6.94 o
  -6   7   4       23.20       18.89      6.31 o
  -5   7   4      134.97      158.39     10.06 o
  -4   7   4      319.31      355.80     11.70 o
  -3   7   4        9.41        6.67      5.09 o
  -2   7   4       66.77       47.32      5.84 o
  -1   7   4        4.94       13.53      3.59 o
   0   7   4       36.83       40.98      4.99 o
   1   7   4       21.90       27.90      4.32 o
   2   7   4      321.00      276.04     11.31 o
   3   7   4     3385.42     3623.77     27.14 o
   4   7   4      795.54      774.05     19.26 o
   5   7   4       14.52       12.24      7.67 o
   6   7   4     1499.99     1658.14     29.23 o
   7   7   4        3.13        8.08      7.65 o
   8   7   4      148.87      167.63     15.93 o
   9   7   4       13.01        5.65      6.85 o
  10   7   4      820.86      820.97     42.07 o
  11   7   4      279.86      274.69     19.81 o
  12   7   4       63.36       56.30     20.48 o
  13   7   4        0.25       10.70     14.91 o
  -8   8   4      345.79      328.48     16.41 o
  -7   8   4      314.79      325.89     20.56 o
  -6   8   4        1.36       12.05      6.24 o
  -5   8   4       75.85       85.80      9.46 o
  -4   8   4       26.11       26.76      8.29 o
  -3   8   4      832.56      800.46     20.74 o
  -2   8   4       44.16       34.61      6.90 o
  -1   8   4      624.37      594.74     19.73 o
   0   8   4       10.05        6.47      3.28 o
   1   8   4       60.70       79.49      5.08 o
   2   8   4      164.84      163.17      7.98 o
   3   8   4      646.75      622.03     19.22 o
   4   8   4        0.82        6.10      6.29 o
   5   8   4      515.27      550.14     19.02 o
   6   8   4     2315.69     2412.03     39.40 o
   7   8   4      344.14      332.07     15.74 o
   8   8   4      787.66      728.30     24.02 o
   9   8   4        0.83        2.64      7.49 o
  10   8   4       33.26       27.24     10.21 o
  11   8   4        4.05        0.04      6.93 o
  12   8   4       12.43        9.24      8.93 o
  -7   9   4        0.01        4.96      5.13 o
  -6   9   4       32.28       27.46      6.20 o
  -5   9   4      602.30      618.17     24.80 o
  -4   9   4      565.24      531.31     14.55 o
  -3   9   4        4.01        2.82      4.79 o
  -2   9   4      269.64      236.23     13.83 o
  -1   9   4      116.58      113.79     11.70 o
   0   9   4       58.81       45.14      7.39 o
   1   9   4     1336.42     1300.38     28.00 o
   2   9   4      604.54      531.52     25.73 o
   3   9   4      284.99      236.20     20.60 o
   4   9   4      189.68      188.23     12.67 o
   5   9   4      587.96      633.89     18.71 o
   6   9   4        7.77       12.78     11.11 o
   7   9   4      214.39      219.29     20.33 o
   8   9   4      102.86      108.12     13.23 o
   9   9   4      496.01      484.63     30.04 o
  10   9   4       40.43       41.20     10.34 o
  11   9   4      104.13      123.56     18.81 o
  12   9   4       21.51        6.87      7.57 o
  -6  10   4       15.79       14.85      7.87 o
  -5  10   4      297.33      252.16     11.27 o
  -4  10   4       28.68       33.96      6.78 o
  -3  10   4       80.23       56.47     13.50 o
  -2  10   4     1003.91      945.37     22.98 o
  -1  10   4      226.04      207.00     14.68 o
   0  10   4     1209.95     1251.68     18.34 o
   1  10   4      325.61      328.25     25.00 o
   2  10   4      581.59      526.47     23.26 o
   3  10   4      431.06      421.44     13.93 o
   4  10   4        1.06        3.64      6.96 o
   5  10   4      706.64      749.91     30.09 o
   6  10   4      142.18      143.69     11.89 o
   7  10   4      646.59      638.70     19.45 o
   8  10   4        0.20        5.33      8.65 o
   9  10   4     1042.65     1043.95     40.13 o
  10  10   4       43.48       41.23     11.05 o
  11  10   4      191.51      163.20     16.14 o
  12  10   4      174.51      154.75     21.01 o
  -5  11   4       56.73       71.16     12.49 o
  -4  11   4      137.82      150.98     18.39 o
  -3  11   4       93.70       90.98     16.69 o
  -2  11   4       13.85        8.28      3.25 o
  -1  11   4      190.90      166.36     10.75 o
   0  11   4     2035.73     2027.25     43.88 o
   1  11   4       10.15        7.19      7.47 o
   2  11   4        6.10       20.14      8.26 o
   3  11   4        0.44        7.28      5.56 o
   4  11   4      186.85      193.18     12.10 o
   5  11   4      195.88      209.96     12.50 o
   6  11   4      268.54      295.94     23.67 o
   7  11   4        4.04       11.55      7.60 o
   8  11   4        3.15        5.68      8.43 o
   9  11   4      120.85      119.00     15.78 o
  10  11   4      190.12      218.92     28.90 o
  11  11   4       44.48       47.59     10.12 o
  12  11   4       90.86       77.43     17.25 o
  -4  12   4      562.88      577.72     59.76 o
  -3  12   4      108.22      113.01     22.22 o
  -2  12   4      175.31      178.76     29.09 o
  -1  12   4       83.05       86.93     17.86 o
   0  12   4       78.23       64.24     17.38 o
   1  12   4      355.02      378.21     24.11 o
   2  12   4     1138.82     1135.73     36.84 o
   3  12   4       41.32       53.90     15.97 o
   4  12   4       29.16       22.61     13.46 o
   5  12   4     4061.40     4152.83    113.71 o
   6  12   4      229.33      226.41     14.25 o
   7  12   4      266.31      265.24     29.02 o
   8  12   4       47.49       47.43     12.61 o
   9  12   4      775.94      862.34     88.54 o
  10  12   4      169.19      182.61     14.84 o
  11  12   4        4.43       10.01      7.50 o
  -3  13   4      115.95      134.06     46.18 o
  -2  13   4      811.42      860.56     49.28 o
  -1  13   4      285.42      305.34     26.17 o
   1  13   4      186.24      182.11     19.90 o
   2  13   4      397.76      441.62     30.88 o
   3  13   4       17.70        4.89     11.28 o
   4  13   4       10.91        5.36      5.48 o
   5  13   4     1112.42     1142.10     27.97 o
   6  13   4      132.45      125.30     11.98 o
   7  13   4      112.31      129.81     12.43 o
   8  13   4       93.56       94.01     22.03 o
   9  13   4        1.50       10.02     11.47 o
  10  13   4        3.88        2.27      7.71 o
  11  13   4        0.31        7.17     11.50 o
  -1  14   4        3.18       13.12     13.26 o
   0  14   4      191.47      235.07     26.53 o
   1  14   4       21.26       38.29     17.77 o
   3  14   4      229.34      251.57     21.11 o
   4  14   4       11.20       19.27     16.31 o
   5  14   4       52.79       78.13     21.30 o
   6  14   4      205.41      211.78     22.56 o
   7  14   4        3.77       16.07     14.13 o
   8  14   4      779.66      796.49     39.94 o
   9  14   4        5.07        8.18     11.86 o
  10  14   4        4.86       -0.04      6.10 o
   2  15   4       43.53       69.27     16.99 o
   3  15   4       38.07       58.48     21.15 o
   4  15   4       29.13       56.44     16.17 o
   5  15   4        3.43       23.48     12.20 o
   7  15   4       37.63       53.54     19.17 o
   8  15   4      234.07      254.62     27.25 o
   9  15   4       22.12       27.25     18.01 o
   5  16   4       74.80      102.38     21.54 o
  -6 -14   5        0.51        5.76     10.89 o
  -5 -14   5       22.47       18.93     11.13 o
  -4 -14   5       65.36       84.18     15.93 o
  -3 -14   5        0.38       15.25     14.96 o
  -9 -13   5       11.70       36.35     16.46 o
  -8 -13   5       64.86       62.45     17.62 o
  -7 -13   5       59.01       57.56     16.94 o
  -5 -13   5       26.52       39.74     15.15 o
  -4 -13   5        5.56        6.73     11.71 o
  -3 -13   5       31.58       31.66     16.70 o
  -1 -13   5        3.47        5.47      8.71 o
   0 -13   5      111.90      135.49     18.20 o
 -10 -12   5       41.21       40.47     15.83 o
  -9 -12   5        5.11        9.54     12.00 o
  -8 -12   5        2.01        8.04     12.78 o
  -7 -12   5        7.19       13.94     12.68 o
  -6 -12   5        1.34       22.03     15.88 o
  -5 -12   5      216.53      291.17     23.48 o
  -4 -12   5      101.29      109.69     18.93 o
  -3 -12   5       97.86      153.40     24.98 o
  -2 -12   5        8.75       12.83      9.68 o
  -1 -12   5       75.57       45.21     12.73 o
   0 -12   5        1.02        7.48      6.40 o
   1 -12   5       17.42       27.06     11.18 o
   2 -12   5      137.74      166.61     34.56 o
 -11 -11   5        8.11       13.17     13.65 o
 -10 -11   5       12.21       18.10     14.57 o
  -9 -11   5       27.43       40.37     15.59 o
  -8 -11   5      224.06      238.99     25.95 o
  -7 -11   5       34.67       44.24     16.85 o
  -6 -11   5       54.70       65.64     17.23 o
  -5 -11   5        3.88       17.62     11.71 o
  -4 -11   5       21.13       13.70     10.55 o
  -3 -11   5        4.16       24.01     16.36 o
  -2 -11   5       10.73       19.36     13.41 o
  -1 -11   5      161.94      180.80     17.23 o
   0 -11   5       53.86       57.46     11.57 o
   1 -11   5       11.70       10.79      6.70 o
   2 -11   5       14.49       18.25     15.44 o
   3 -11   5        1.24       10.35      5.65 o
 -11 -10   5      112.22      117.39     49.86 o
 -10 -10   5        1.04       24.11     11.69 o
  -9 -10   5       51.02       49.15     11.38 o
  -8 -10   5       22.38       19.23      6.98 o
  -7 -10   5       40.05       37.69     12.03 o
  -6 -10   5       75.15       65.30     15.44 o
  -5 -10   5      399.02      404.01     24.30 o
  -3 -10   5        7.64        9.15     11.28 o
  -2 -10   5       37.50       61.53     13.89 o
  -1 -10   5      109.96      107.34     12.59 o
   0 -10   5      600.06      551.18     22.34 o
   1 -10   5       50.85       57.94     10.72 o
   2 -10   5        0.09        7.34      6.18 o
   3 -10   5       58.56       38.10     20.57 o
   4 -10   5      134.23      104.08     61.53 o
 -12  -9   5       76.28       96.60     17.62 o
 -11  -9   5      125.37      112.41     16.46 o
 -10  -9   5      358.89      388.17     21.40 o
  -9  -9   5       11.93       11.01      7.79 o
  -8  -9   5        0.04        5.66      5.76 o
  -7  -9   5       34.50       41.86      7.50 o
  -6  -9   5       34.26       26.95      7.15 o
  -5  -9   5        3.39       11.90      4.83 o
  -4  -9   5      179.23      191.69     22.07 o
  -3  -9   5      516.30      562.69     31.66 o
  -2  -9   5      189.08      194.98     18.64 o
  -1  -9   5       30.20       30.05     11.30 o
   0  -9   5       26.21       28.79     10.39 o
   1  -9   5      240.08      205.15     17.50 o
   2  -9   5      293.72      275.27     17.57 o
   3  -9   5      120.95      142.56     12.85 o
   4  -9   5      161.98      188.96     24.13 o
   5  -9   5        5.11       32.38     16.80 o
 -12  -8   5        0.28        6.95      7.94 o
 -11  -8   5       83.63       79.27     14.14 o
 -10  -8   5      461.60      464.87     20.21 o
  -9  -8   5      101.58      113.69     17.88 o
  -8  -8   5       23.09       25.32      9.41 o
  -7  -8   5      165.30      172.82     15.95 o
  -6  -8   5        7.80        4.16      5.00 o
  -5  -8   5       29.15       39.97      4.52 o
  -4  -8   5        4.08        3.87      2.03 o
  -2  -8   5      325.10      300.17     22.46 o
  -1  -8   5      363.18      386.14     16.47 o
   0  -8   5      394.27      389.70     17.36 o
   1  -8   5        0.04        6.67      5.52 o
   2  -8   5      294.19      280.14     13.88 o
   3  -8   5        0.02        7.21      6.10 o
   4  -8   5        0.66        0.29     11.28 o
   5  -8   5        0.88        7.75      5.17 o
   6  -8   5      621.74      556.30     34.47 o
 -12  -7   5       71.49       65.05     14.56 o
 -11  -7   5        4.97       18.62     10.25 o
 -10  -7   5      158.73      152.93     17.82 o
  -9  -7   5      139.42      145.89     16.99 o
  -8  -7   5      123.93      134.80     18.23 o
  -7  -7   5      114.76      112.57     13.31 o
  -6  -7   5      388.41      339.74     12.68 o
  -5  -7   5      118.07      113.38      8.70 o
  -4  -7   5      149.94      131.10      7.23 o
  -3  -7   5      477.57      489.68      9.95 o
  -2  -7   5      520.69      607.27     29.00 o
  -1  -7   5       21.54       42.43     10.07 o
   0  -7   5        2.41        5.23      4.68 o
   1  -7   5      759.73      723.03     67.50 o
   2  -7   5     3784.24     3953.85     60.56 o
   3  -7   5      221.43      215.89      7.82 o
   4  -7   5      278.74      270.07     14.84 o
   5  -7   5       12.19       11.86      6.44 o
   6  -7   5       22.03       18.15     12.00 o
   7  -7   5       12.28       24.06     16.17 o
 -12  -6   5       35.03       24.66     10.99 o
 -11  -6   5        2.59       14.36     10.92 o
 -10  -6   5       29.87       32.65     10.96 o
  -9  -6   5       15.25       13.48      8.63 o
  -8  -6   5      904.17      967.62     28.86 o
  -7  -6   5       17.99       30.62     13.58 o
  -6  -6   5      190.53      187.82     13.72 o
  -5  -6   5       38.43       42.08      6.92 o
  -4  -6   5        4.48        5.57      4.46 o
  -3  -6   5      279.00      293.45      8.59 o
  -1  -6   5      367.15      260.47     29.79 o
   0  -6   5        0.58        6.12      5.67 o
   1  -6   5      314.86      283.93     11.25 o
   2  -6   5      679.24      671.07      9.56 o
   3  -6   5      877.69      909.20     19.15 o
   4  -6   5        6.43       10.50      5.83 o
   5  -6   5      740.76      740.59     42.48 o
   6  -6   5       12.37       23.32      6.10 o
   7  -6   5      227.69      244.10     13.13 o
   8  -6   5      188.92      170.68     20.23 o
 -12  -5   5       49.53       36.88     23.67 o
 -11  -5   5       56.72       71.50     15.78 o
 -10  -5   5       43.90       36.78     10.34 o
  -9  -5   5      236.79      270.10     17.76 o
  -8  -5   5       17.71       13.13     10.48 o
  -7  -5   5       22.64       21.63      8.71 o
  -6  -5   5      238.55      259.67     30.84 o
  -5  -5   5     2733.48     2805.28     79.19 o
  -4  -5   5      639.70      625.05     12.43 o
  -3  -5   5     1865.39     1701.15     26.28 o
  -2  -5   5      188.85      193.33      6.94 o
  -1  -5   5     1406.18     1328.89     27.74 o
   0  -5   5     2146.40     2175.81     24.57 o
   1  -5   5       66.02       47.24      4.38 o
   2  -5   5        3.52        3.53      2.18 o
   3  -5   5       67.16       52.70      4.38 o
   4  -5   5      291.44      285.52     10.79 o
   5  -5   5        3.50        5.11      4.08 o
   6  -5   5     1163.52     1246.37     36.83 o
   7  -5   5      221.69      260.67     15.59 o
   8  -5   5      118.12      137.20     13.25 o
   9  -5   5       39.06       37.73     11.50 o
 -12  -4   5      158.35      164.47     16.08 o
 -11  -4   5      459.84      482.04     32.67 o
 -10  -4   5      314.62      275.63     26.58 o
  -9  -4   5        3.51       -1.84     12.05 o
  -8  -4   5      475.03      477.23     24.71 o
  -7  -4   5      515.35      495.97     21.52 o
  -6  -4   5        0.61        4.95      7.10 o
  -5  -4   5      891.55      786.09     62.98 o
  -4  -4   5     6140.28     6732.84     40.12 o
  -3  -4   5     1260.92     1282.25     19.88 o
  -2  -4   5        1.64        7.00      2.45 o
  -1  -4   5       42.69       33.10      3.50 o
   0  -4   5     1273.97     1299.71     13.98 o
   1  -4   5      892.99      886.55     11.08 o
   2  -4   5       19.00       14.97      3.14 o
   3  -4   5     1171.38     1115.11     13.68 o
   4  -4   5       25.17       27.07      4.25 o
   5  -4   5     1177.41     1152.10     18.97 o
   6  -4   5       56.04       65.25      9.81 o
   7  -4   5       42.13       41.31      6.94 o
   8  -4   5       50.49       56.15     11.10 o
   9  -4   5      829.22      804.68     25.74 o
 -12  -3   5        6.22        5.07      9.65 o
 -11  -3   5      257.96      214.88     18.93 o
 -10  -3   5       31.33       47.43     13.02 o
  -9  -3   5     1088.88     1149.57     41.24 o
  -8  -3   5     3452.67     3527.69     92.77 o
  -7  -3   5      276.36      272.95     18.02 o
  -6  -3   5        4.14        9.20      8.33 o
  -5  -3   5      669.44      643.04     26.19 o
  -4  -3   5     1472.10     1398.98     21.58 o
  -3  -3   5      250.37      231.42      7.94 o
  -2  -3   5      127.34      131.31      3.93 o
  -1  -3   5     1717.11     1701.92     17.34 o
   0  -3   5      942.31      961.84     10.50 o
   1  -3   5     1669.84     1749.67     22.72 o
   2  -3   5      227.16      247.07      4.97 o
   3  -3   5       45.20       68.92      4.06 o
   4  -3   5      111.34       96.09      4.66 o
   5  -3   5     1335.50     1262.73     25.75 o
   6  -3   5       30.94       51.59      6.96 o
   7  -3   5      753.53      735.68     14.73 o
   8  -3   5      210.72      200.08     13.66 o
   9  -3   5      296.84      273.78     16.62 o
  10  -3   5        0.95        9.90      9.39 o
 -12  -2   5        0.33       10.65     10.82 o
 -11  -2   5      208.30      189.21     16.52 o
 -10  -2   5       48.95       45.56     13.17 o
  -9  -2   5      276.54      277.44     18.51 o
  -8  -2   5      287.39      279.02     20.38 o
  -7  -2   5      107.85       80.16     13.13 o
  -6  -2   5       27.94       25.02     11.50 o
  -5  -2   5      456.18      472.12     16.51 o
  -4  -2   5      604.70      612.25     11.35 o
  -3  -2   5      943.17      937.51     27.20 o
  -2  -2   5      915.32      931.31     12.24 o
  -1  -2   5        4.84        3.02      2.00 o
   0  -2   5      466.40      416.25      5.05 o
   1  -2   5     7659.51     8583.24     67.74 o
   2  -2   5      393.93      399.66      5.23 o
   3  -2   5      447.85      378.18      5.33 o
   4  -2   5       29.63       22.16      5.28 o
   5  -2   5       36.14       31.98      3.66 o
   6  -2   5      293.27      306.28      9.67 o
   7  -2   5       89.58      110.98      7.77 o
   8  -2   5        3.40       -0.47      8.37 o
   9  -2   5      526.91      500.02     20.26 o
  10  -2   5      515.33      526.55     24.32 o
 -12  -1   5        3.69        7.22     14.33 o
 -11  -1   5       10.90        7.43      9.02 o
 -10  -1   5        0.10        4.58     12.27 o
  -9  -1   5      409.79      451.63     21.62 o
  -8  -1   5        9.91        9.10     12.63 o
  -7  -1   5       87.88       87.99     15.04 o
  -6  -1   5      150.75      159.31     11.65 o
  -5  -1   5      435.68      489.05     18.42 o
  -4  -1   5       16.28       20.40      6.18 o
  -3  -1   5      963.26     1007.74     15.02 o
  -2  -1   5      151.64      171.62      5.49 o
  -1  -1   5     4391.23     4554.92     43.39 o
   0  -1   5      671.13      642.30      6.84 o
   1  -1   5       31.86       34.01      2.07 o
   2  -1   5     4692.97     5453.37     33.84 o
   3  -1   5     5220.54     5781.47     92.64 o
   4  -1   5     1039.95     1080.30     31.96 o
   5  -1   5        0.26        3.09      2.04 o
   6  -1   5       37.08       44.60      5.15 o
   7  -1   5      183.38      177.49      8.67 o
   8  -1   5      124.43      115.06      8.29 o
   9  -1   5       83.03       64.24     12.03 o
  10  -1   5       63.86       76.18     15.01 o
  11  -1   5       29.56       38.70     13.66 o
 -12   0   5      162.13      149.58     19.22 o
 -11   0   5       66.08       88.09     13.43 o
 -10   0   5      330.51      316.19     18.04 o
  -9   0   5      885.71      850.63     24.63 o
  -8   0   5      599.57      624.25     26.32 o
  -7   0   5      102.04      124.47     18.40 o
  -6   0   5       17.13       12.90     11.00 o
  -5   0   5     1199.52     1482.88     25.20 o
  -4   0   5      143.79      108.14      9.55 o
  -3   0   5     2116.97     2217.75     20.39 o
  -2   0   5    10156.96    10790.50     65.25 o
  -1   0   5     2105.21     2142.79     33.59 o
   0   0   5       29.08       23.67      2.57 o
   1   0   5      998.43      945.67      7.26 o
   2   0   5      238.64      221.11      5.23 o
   3   0   5      294.77      248.21     12.10 o
   4   0   5     1357.96     1582.16     13.29 o
   5   0   5     1909.31     1922.26     24.69 o
   6   0   5     3253.12     3468.93     31.09 o
   7   0   5      379.76      366.18     14.84 o
   8   0   5      412.10      376.46     12.17 o
   9   0   5       24.05       31.64      8.13 o
  10   0   5       23.50       23.89     11.35 o
  11   0   5        0.04        6.65      9.02 o
 -11   1   5       12.10       18.70      8.40 o
 -10   1   5      125.48      115.02     11.67 o
  -9   1   5      124.92      143.47     15.10 o
  -8   1   5      244.70      233.34     18.50 o
  -7   1   5      496.37      510.02     33.01 o
  -6   1   5     1092.06     1126.38     25.26 o
  -5   1   5     2604.51     2664.40     28.57 o
  -4   1   5      103.75      147.19      9.77 o
  -3   1   5     1130.02     1072.53     31.39 o
  -2   1   5       95.66      109.11      5.11 o
  -1   1   5       45.53       52.92      4.22 o
   0   1   5        3.89        5.77      1.69 o
   1   1   5        9.39       14.21      3.09 o
   2   1   5     3336.14     3346.72     17.47 o
   3   1   5      166.91      118.68      6.02 o
   4   1   5      455.89      497.03      6.74 o
   5   1   5      186.40      215.51      8.66 o
   6   1   5      163.56      160.61      9.37 o
   7   1   5      123.23      103.37      8.12 o
   8   1   5     2059.30     2018.85     29.72 o
   9   1   5      925.69      842.81     24.06 o
  10   1   5      809.21      773.47     29.72 o
  11   1   5       31.59       50.84     13.75 o
  12   1   5       33.17       34.78     12.37 o
 -11   2   5       16.19        6.13      7.42 o
 -10   2   5      288.03      314.44     19.33 o
  -9   2   5     1824.83     1924.49     78.83 o
  -8   2   5       11.04       11.26      7.96 o
  -7   2   5      114.82      121.92     11.70 o
  -6   2   5        4.39       -1.48      6.16 o
  -5   2   5      734.46      746.53     17.97 o
  -4   2   5       96.30      116.56     10.56 o
  -3   2   5       34.60        9.17      6.95 o
  -2   2   5     1325.01     1385.32     18.07 o
  -1   2   5       33.17       26.84      2.44 o
   0   2   5       39.27       31.81      5.42 o
   1   2   5      102.87      105.14      5.04 o
   2   2   5       12.15        5.20      5.48 o
   3   2   5     1684.01     1910.67     14.20 o
   4   2   5     1714.49     1735.27     47.54 o
   5   2   5      107.97       61.42      8.69 o
   6   2   5       72.61       93.19      7.21 o
   7   2   5      168.48      178.01     10.85 o
   8   2   5       83.76       92.48     11.25 o
   9   2   5        8.60       17.33     12.25 o
  10   2   5       75.33       65.88      8.60 o
  11   2   5        8.14       11.41     11.34 o
  12   2   5      201.30      211.65     30.25 o
 -11   3   5       13.89       14.12      8.27 o
 -10   3   5        0.11       13.78      7.69 o
  -9   3   5       47.29       46.86     10.82 o
  -8   3   5     1874.79     1803.71     28.60 o
  -7   3   5       61.40       51.52     11.95 o
  -6   3   5      164.14      153.94     11.75 o
  -5   3   5       23.78       28.97      6.84 o
  -4   3   5      407.52      435.79     12.77 o
  -3   3   5     1581.64     1760.75     38.49 o
  -2   3   5       11.73        8.50      3.24 o
  -1   3   5      110.87      114.92      3.61 o
   0   3   5       44.14       51.00      3.03 o
   1   3   5     1805.90     1783.84     17.98 o
   2   3   5      172.83      152.84      4.66 o
   3   3   5       81.44       77.37      3.49 o
   4   3   5     1261.68     1193.05     33.72 o
   5   3   5        0.32        2.29      2.80 o
   6   3   5      110.27      113.18      6.22 o
   7   3   5      277.89      275.64      9.85 o
   8   3   5      575.94      579.35     24.30 o
   9   3   5       70.83       69.41      9.85 o
  10   3   5       50.32       55.18     19.00 o
  11   3   5       25.00       13.68      9.80 o
  12   3   5       63.70       80.97     13.36 o
 -10   4   5        5.57       10.93      9.52 o
  -9   4   5       16.95       24.98      8.89 o
  -8   4   5       91.09      109.20     11.52 o
  -7   4   5      521.46      458.19     15.60 o
  -6   4   5      105.55       96.74     10.96 o
  -5   4   5      635.59      671.82     17.78 o
  -4   4   5       62.31       57.11      7.34 o
  -3   4   5      186.05      175.08      7.55 o
  -2   4   5        6.10       12.93      5.02 o
  -1   4   5     1506.62     1514.18     11.36 o
   0   4   5      300.65      296.63      7.97 o
   1   4   5       13.55       24.32      4.34 o
   2   4   5     2744.10     3059.14     20.93 o
   3   4   5       49.78       33.59      3.40 o
   4   4   5     1193.70     1075.03     16.24 o
   5   4   5        0.05        4.16      4.12 o
   6   4   5       90.28       85.26      5.32 o
   7   4   5       20.28       21.36      6.24 o
   8   4   5      539.77      567.15     26.62 o
   9   4   5     2089.78     2150.55     85.61 o
  10   4   5      541.47      531.08     35.63 o
  11   4   5       27.06       31.51     16.07 o
  12   4   5        0.06        0.87     15.05 o
 -10   5   5      284.53      317.30     17.85 o
  -9   5   5      112.88      102.03      9.95 o
  -8   5   5      149.10      168.18     11.92 o
  -7   5   5       32.99       39.23      8.67 o
  -6   5   5      117.33      104.97      9.67 o
  -5   5   5       61.32       65.55      9.06 o
  -4   5   5      364.04      354.85     11.61 o
  -3   5   5     5662.19     6321.66     47.18 o
  -2   5   5        5.73        2.65      3.08 o
  -1   5   5      497.97      612.12     12.39 o
   0   5   5        5.93        6.25      2.72 o
   1   5   5        4.84        3.08      1.99 o
   2   5   5      240.06      239.13      6.09 o
   3   5   5     4986.68     5423.64     50.53 o
   4   5   5     1999.83     2095.42     47.67 o
   5   5   5      156.86      119.27      5.78 o
   6   5   5      577.65      577.05     23.28 o
   7   5   5       74.43       73.33      9.68 o
   8   5   5        1.28        7.05      6.39 o
   9   5   5       29.47       25.38      7.73 o
  10   5   5       31.36       41.45      9.06 o
  11   5   5      152.18      133.39     17.06 o
  12   5   5      343.27      440.94     41.44 o
  13   5   5      202.73      167.05     21.01 o
  -9   6   5       61.23       68.08      9.12 o
  -8   6   5       68.49       76.84      9.14 o
  -7   6   5        1.96       15.96      7.16 o
  -6   6   5      243.46      215.34     12.69 o
  -5   6   5       43.60       50.24      7.98 o
  -4   6   5       67.40       77.83      8.74 o
  -3   6   5       99.02      102.45      7.43 o
  -2   6   5      226.73      195.37      7.37 o
  -1   6   5       13.09       16.71      3.27 o
   0   6   5      232.94      203.49      5.68 o
   1   6   5       67.95      114.39      5.32 o
   2   6   5     5316.37     6110.55    103.84 o
   3   6   5        5.02        7.49      9.05 o
   4   6   5      735.91      686.94     36.60 o
   5   6   5      286.66      318.21     13.32 o
   6   6   5      477.53      550.98     18.16 o
   7   6   5      759.83      771.08     31.22 o
   8   6   5     1035.30      975.35     26.30 o
   9   6   5     3259.30     3366.76     62.20 o
  10   6   5       30.23       51.19     12.13 o
  11   6   5       74.53       68.17      9.28 o
  12   6   5       11.41        7.07     14.38 o
  13   6   5       42.74       27.83     16.07 o
  -9   7   5        4.62       12.09      8.02 o
  -8   7   5        2.90       15.87      6.60 o
  -7   7   5       40.83       50.92      9.33 o
  -6   7   5       64.33       52.77      8.98 o
  -5   7   5      513.27      510.31     14.01 o
  -4   7   5      301.73      262.00     11.04 o
  -3   7   5      121.85      119.26      9.19 o
  -2   7   5      150.73      142.25      8.09 o
  -1   7   5       65.07       57.13     11.21 o
   0   7   5      224.48      241.49      7.69 o
   1   7   5     1452.11     1570.37     15.29 o
   2   7   5     1067.88     1152.23     24.92 o
   3   7   5      228.07      215.10     10.97 o
   4   7   5      785.44      817.43     21.88 o
   5   7   5      139.49      156.11     14.76 o
   6   7   5      210.52      190.29     13.51 o
   7   7   5      329.45      307.77     13.39 o
   8   7   5       19.99       28.68     10.19 o
   9   7   5       60.74       51.99     12.46 o
  10   7   5      982.40      930.10     31.04 o
  11   7   5      128.96      120.68     21.57 o
  12   7   5      674.10      655.43     22.37 o
  13   7   5       79.82       90.28     25.32 o
  -8   8   5      151.34      175.75     19.30 o
  -7   8   5        5.84        5.36      5.36 o
  -6   8   5       60.22       27.71      8.03 o
  -5   8   5      731.13      634.58     17.71 o
  -4   8   5      529.43      538.70     19.14 o
  -3   8   5       23.99       36.16      7.08 o
  -2   8   5      990.28      981.58     22.59 o
  -1   8   5       17.69        8.87      5.25 o
   0   8   5     5713.85     6143.76     45.85 o
   1   8   5      192.45      196.72     11.27 o
   2   8   5      507.20      520.59     17.51 o
   3   8   5        7.35        5.28     11.23 o
   4   8   5     1951.37     2118.43     27.46 o
   5   8   5      237.16      242.27     12.76 o
   6   8   5      305.98      318.15     18.49 o
   7   8   5       31.00       30.63     10.88 o
   8   8   5        0.76        4.84      7.64 o
   9   8   5       66.88       50.91     10.67 o
  10   8   5      394.71      381.69     26.38 o
  11   8   5      135.03       84.42     34.27 o
  12   8   5       21.56       17.74      8.93 o
  13   8   5      145.50      155.63     25.95 o
  -7   9   5      147.29      144.92     10.41 o
  -6   9   5      475.59      493.89     15.29 o
  -5   9   5        0.01        5.83      5.39 o
  -4   9   5      497.46      467.69     13.22 o
  -3   9   5      105.39      117.05      9.25 o
  -2   9   5      264.29      233.36     14.79 o
  -1   9   5     1247.99     1177.98     52.10 o
   0   9   5     2399.65     2400.70     42.43 o
   1   9   5       71.29       76.04     12.37 o
   2   9   5       11.15       14.93      7.31 o
   3   9   5      167.62      174.82     12.05 o
   4   9   5        7.89        0.93      7.71 o
   5   9   5       66.60       53.25     10.45 o
   6   9   5       59.35       50.64     12.59 o
   7   9   5      173.65      149.01     14.35 o
   8   9   5      662.86      584.20     18.44 o
   9   9   5      132.54      137.04     12.43 o
  10   9   5       37.85       51.69     12.56 o
  11   9   5        7.44        1.87      4.72 o
  12   9   5        5.43        9.80      7.28 o
  -6  10   5       10.62       20.74      6.98 o
  -5  10   5      165.52      145.72     10.55 o
  -4  10   5      751.73      746.26     28.45 o
  -3  10   5       49.37       61.08     10.21 o
  -2  10   5      343.19      293.20     16.89 o
  -1  10   5        3.25        2.06      4.06 o
   0  10   5       90.93       84.57     10.06 o
   1  10   5      423.53      421.14     15.57 o
   2  10   5     4151.33     4378.92     65.73 o
   3  10   5      234.84      218.85     24.59 o
   4  10   5       62.62       65.91     11.44 o
   5  10   5     1577.40     1598.05     35.82 o
   6  10   5       87.30       81.64     13.68 o
   7  10   5        2.45        8.32      9.77 o
   8  10   5      113.43      100.55     21.08 o
   9  10   5        1.17       12.24     15.08 o
  10  10   5        8.27       10.59     10.38 o
  11  10   5        8.79        9.50      6.75 o
  12  10   5       18.06        7.11      6.23 o
  -5  11   5       41.87       49.36     11.02 o
  -4  11   5       14.23       14.69     12.54 o
  -3  11   5      395.72      390.61     16.92 o
  -2  11   5      100.27       74.24     15.47 o
  -1  11   5        0.75        6.66      6.66 o
   0  11   5       82.17       74.64      9.62 o
   1  11   5     1086.60     1098.81     36.98 o
   2  11   5      174.62      187.41     13.48 o
   3  11   5      395.64      399.67     18.85 o
   4  11   5     1805.33     1860.80     36.66 o
   5  11   5        5.62        7.84      8.95 o
   6  11   5      999.38      960.67     25.45 o
   7  11   5       80.58      102.35     15.44 o
   8  11   5       80.45       82.30     13.77 o
   9  11   5       19.15       22.88      9.04 o
  10  11   5      396.02      383.28     18.57 o
  11  11   5       17.33       22.72      9.55 o
  12  11   5       22.50       23.79     10.08 o
  -4  12   5        1.53        4.70      4.36 o
  -3  12   5        7.68        4.80      4.07 o
  -2  12   5       17.96       21.87     14.57 o
  -1  12   5        1.36        6.38      7.72 o
   0  12   5      198.85      171.02     11.15 o
   1  12   5       39.36       56.70      9.34 o
   2  12   5       73.43       85.20     16.41 o
   3  12   5       49.25       49.96     16.99 o
   4  12   5      312.50      311.32     15.68 o
   5  12   5      344.08      341.65     15.14 o
   6  12   5      305.37      289.07     38.73 o
   7  12   5      313.67      310.37     15.16 o
   8  12   5       26.25       28.72      9.67 o
   9  12   5      395.90      376.95     18.02 o
  10  12   5      268.09      274.12     16.16 o
  11  12   5      127.08      112.66     11.53 o
  -3  13   5      451.75      548.82     95.75 o
  -2  13   5       21.88       17.78     11.14 o
  -1  13   5        0.02       11.70      6.32 o
   0  13   5        3.61        8.76     12.15 o
   1  13   5       63.98      104.27     20.72 o
   2  13   5        5.88        4.45     11.57 o
   3  13   5      384.88      418.87     14.62 o
   4  13   5      223.94      227.13     20.28 o
   5  13   5     1228.19     1202.40     29.26 o
   6  13   5       75.09       96.28     20.52 o
   7  13   5       26.10       27.95      9.91 o
   8  13   5        3.32       10.09      8.68 o
   9  13   5       43.05       49.33     12.36 o
  10  13   5      227.76      241.00     14.92 o
  11  13   5      118.97      133.27     20.94 o
  -1  14   5      233.37      236.23     22.65 o
   1  14   5       48.11       59.01     16.17 o
   2  14   5       56.46       45.50     15.93 o
   3  14   5        4.02        2.71     12.44 o
   4  14   5        1.60        7.75     12.73 o
   5  14   5       69.17       74.50     21.64 o
   6  14   5        2.02       -3.44     12.73 o
   7  14   5       18.87        9.73     13.84 o
   8  14   5      148.12      172.58     13.64 o
   9  14   5      159.07      155.28     12.81 o
  10  14   5       75.29       83.25     11.87 o
   1  15   5        3.31       12.63     13.36 o
   2  15   5       47.87       53.20     19.46 o
   3  15   5      128.66      142.70     22.90 o
   4  15   5       77.34      137.67     22.22 o
   5  15   5        3.48       17.86     15.97 o
   6  15   5       20.60       33.30     17.23 o
   7  15   5       62.56       91.73     18.64 o
   8  15   5       69.16       78.86     24.20 o
   9  15   5       15.98       19.90     12.59 o
   4  16   5        8.94        1.98     10.84 o
   5  16   5        0.18        5.32     10.84 o
   6  16   5        2.04       15.78     15.15 o
  -8 -13   6       31.50       25.61     18.39 o
  -7 -13   6        6.10       23.91     17.14 o
  -6 -13   6       29.08       22.99     12.20 o
  -5 -13   6       27.49       33.59     12.44 o
  -4 -13   6        0.82       36.45     20.91 o
  -3 -13   6      121.43      119.57     16.56 o
  -2 -13   6        3.72        4.07      9.00 o
  -1 -13   6        2.72        7.65      8.81 o
  -9 -12   6        1.05       32.00     16.51 o
  -8 -12   6       66.00      106.98     21.40 o
  -7 -12   6       38.76       77.55     17.52 o
  -5 -12   6       20.70       17.52     14.09 o
  -4 -12   6        0.57        6.63     10.94 o
  -3 -12   6       20.61       10.12      9.88 o
  -2 -12   6        8.86        6.34     12.59 o
   0 -12   6      188.70      208.84     17.49 o
   1 -12   6      133.51      123.87     34.03 o
 -10 -11   6       53.45       32.72     20.96 o
  -9 -11   6       10.08       37.66     15.05 o
  -8 -11   6       29.82       15.59     17.43 o
  -7 -11   6        2.29       13.12     17.14 o
  -6 -11   6        0.48        1.60     11.86 o
  -5 -11   6      107.38      104.95     19.46 o
  -4 -11   6      151.76      166.33     24.20 o
  -3 -11   6      453.39      483.49     26.72 o
  -2 -11   6        4.77       14.09     12.05 o
  -1 -11   6       65.15       56.49     12.54 o
   0 -11   6        0.57       -6.71      6.71 o
   1 -11   6        1.45        7.11      9.73 o
   2 -11   6        3.10        4.88      7.72 o
   3 -11   6       53.50       60.80     28.56 o
 -11 -10   6       11.98        9.30      9.93 o
 -10 -10   6        8.53       14.06      6.95 o
  -9 -10   6       15.31       16.01      6.14 o
  -8 -10   6       18.79       17.55     15.83 o
  -7 -10   6       95.95      111.00     18.06 o
  -6 -10   6        1.28       16.31     15.68 o
  -4 -10   6       20.15       26.87     16.31 o
  -3 -10   6      194.16      215.51     22.99 o
  -2 -10   6        0.04        7.02      9.92 o
  -1 -10   6        2.22        0.44      8.71 o
   0 -10   6     1584.40     1600.11     44.90 o
   1 -10   6      326.72      364.67     24.76 o
   2 -10   6       77.21       92.03     13.17 o
   3 -10   6       74.78       76.05     11.33 o
   4 -10   6       61.59       67.09     30.16 o
 -11  -9   6      195.58      177.42     17.40 o
 -10  -9   6       66.90       50.87     12.15 o
  -9  -9   6       68.94       57.28      8.95 o
  -8  -9   6        0.08        8.47     12.39 o
  -7  -9   6       18.94       12.25     11.67 o
  -6  -9   6        3.32        9.11      5.76 o
  -5  -9   6      215.29      202.15     18.30 o
  -3  -9   6       58.51       54.51     17.96 o
  -2  -9   6      473.94      508.32     26.43 o
  -1  -9   6      111.36      104.77     15.79 o
   0  -9   6        1.26        4.04      7.37 o
   1  -9   6      307.56      333.95     17.67 o
   2  -9   6      313.98      307.03     16.06 o
   3  -9   6      197.55      172.09     64.91 o
   4  -9   6        0.42       -7.12     10.94 o
 -12  -8   6       30.68       47.56     12.21 o
 -11  -8   6       65.99       78.57     14.22 o
 -10  -8   6      134.96      134.14     18.73 o
  -9  -8   6      142.14      164.18     35.22 o
  -8  -8   6      262.57      250.56     15.56 o
  -7  -8   6       85.14       99.81      9.85 o
  -6  -8   6        1.49        2.37      4.50 o
  -5  -8   6       80.79       95.33      8.57 o
  -4  -8   6      887.78      923.46     22.41 o
  -3  -8   6     1846.61     1927.53     44.10 o
  -2  -8   6        0.19        4.70     11.13 o
  -1  -8   6       59.94       57.64     10.78 o
   0  -8   6      112.49      130.20     16.65 o
   1  -8   6      400.03      390.65     18.57 o
   2  -8   6        0.88        9.07      7.91 o
   3  -8   6       11.89       14.11      7.49 o
   4  -8   6      306.25      302.75     13.48 o
   5  -8   6       27.19       34.51     17.04 o
   6  -8   6       40.61       20.86     13.26 o
 -12  -7   6       34.57       13.32      8.71 o
 -11  -7   6        4.11       13.50      7.85 o
 -10  -7   6       66.05       71.49     13.17 o
  -9  -7   6      180.71      171.03     13.78 o
  -8  -7   6       28.43       22.41      9.34 o
  -7  -7   6      343.35      337.83     39.84 o
  -6  -7   6      125.73      136.12     11.33 o
  -5  -7   6      162.38      165.88      9.16 o
  -4  -7   6        9.23       14.47      3.18 o
  -3  -7   6      371.55      331.44      7.21 o
  -2  -7   6        0.06        7.16      9.39 o
  -1  -7   6     1090.44     1122.85     44.58 o
   0  -7   6      136.21      127.54     23.86 o
   1  -7   6       84.69       88.28     12.18 o
   2  -7   6     2190.13     2347.92     43.60 o
   3  -7   6       94.75       95.60     13.14 o
   4  -7   6        0.11       13.99     11.52 o
   5  -7   6        1.34        7.31     11.91 o
   6  -7   6      214.80      216.57     21.44 o
   7  -7   6      453.49      538.58     29.63 o
 -12  -6   6       25.24       30.23     14.55 o
 -11  -6   6      667.32      686.06     24.21 o
 -10  -6   6       51.79       37.37     11.45 o
  -9  -6   6       20.87       30.48     11.32 o
  -8  -6   6       71.66       76.89     12.71 o
  -7  -6   6     1111.14     1132.96     24.03 o
  -6  -6   6      911.61     1015.90     23.97 o
  -5  -6   6     2013.84     2096.22     34.74 o
  -4  -6   6      104.28       85.99      5.77 o
  -3  -6   6       89.56      100.03      4.20 o
  -2  -6   6     1049.74      913.03      6.62 o
  -1  -6   6      531.68      536.15     19.68 o
   0  -6   6      133.84      153.40     11.79 o
   1  -6   6        1.35        4.39      1.49 o
   2  -6   6      388.63      354.29     13.62 o
   3  -6   6        8.04       10.27      5.01 o
   4  -6   6      367.00      339.47      9.46 o
   5  -6   6     1472.75     1540.86     34.62 o
   6  -6   6       60.48       61.80     10.01 o
   7  -6   6        5.34       10.26     12.10 o
   8  -6   6        0.03        1.74     11.09 o
 -12  -5   6        6.24       13.41      9.84 o
 -11  -5   6      211.41      205.67     17.56 o
 -10  -5   6       86.17      103.93     17.04 o
  -9  -5   6       65.93       83.27     15.96 o
  -8  -5   6      495.04      450.21     36.74 o
  -7  -5   6       23.77       15.64      8.07 o
  -6  -5   6       35.55       42.93      9.19 o
  -5  -5   6        1.37        2.33      5.98 o
  -4  -5   6        3.52       14.04      6.09 o
  -3  -5   6        0.46        5.76      3.14 o
  -2  -5   6      814.48      865.61     15.89 o
  -1  -5   6      209.03      220.01      4.30 o
   0  -5   6     3383.63     3410.68     25.32 o
   1  -5   6      332.79      348.75     13.87 o
   2  -5   6        0.00        3.16      2.02 o
   3  -5   6      394.25      347.99      9.14 o
   4  -5   6     1457.22     1502.67     16.28 o
   5  -5   6      275.85      294.43     14.09 o
   6  -5   6      402.62      409.90     15.53 o
   7  -5   6       49.64       48.26      9.33 o
   8  -5   6      295.03      319.78     30.25 o
   9  -5   6      160.91      194.11     25.85 o
 -12  -4   6        0.27        8.59      9.82 o
 -11  -4   6       95.92       93.67     20.98 o
 -10  -4   6       77.51       75.38     13.71 o
  -9  -4   6      334.78      310.03     16.38 o
  -8  -4   6      133.87      133.78     15.93 o
  -7  -4   6      198.96      207.00     17.87 o
  -6  -4   6      492.12      537.30     22.85 o
  -5  -4   6     1168.68     1244.99     33.21 o
  -4  -4   6       12.24       10.48      3.16 o
  -3  -4   6     3307.33     3387.44     24.39 o
  -2  -4   6     1248.45     1294.02     27.01 o
  -1  -4   6      509.53      467.32      7.00 o
   0  -4   6      728.39      661.12     10.06 o
   1  -4   6       95.50       87.02      3.12 o
   2  -4   6        7.50       10.16      3.28 o
   3  -4   6      191.22      188.77      5.20 o
   4  -4   6      207.73      187.77      6.75 o
   5  -4   6        0.80        3.23      5.05 o
   6  -4   6       34.74       36.63      6.53 o
   7  -4   6     1520.13     1461.16    101.10 o
   8  -4   6      489.22      563.86     19.29 o
   9  -4   6        2.14       15.89      9.96 o
 -12  -3   6       32.50       58.86     14.05 o
 -11  -3   6      117.63      132.85     21.64 o
 -10  -3   6      225.55      222.03     24.81 o
  -9  -3   6      156.57      157.61     15.02 o
  -8  -3   6      189.23      189.90     27.20 o
  -6  -3   6        6.60       16.64      8.07 o
  -5  -3   6      961.98      944.79     23.38 o
  -4  -3   6    28168.43    32011.35     84.03 o
  -3  -3   6     4141.28     4603.29     87.42 o
  -2  -3   6     2167.60     2314.76     20.41 o
  -1  -3   6     1486.96     1580.94     20.87 o
   0  -3   6       26.32       30.68      2.52 o
   1  -3   6      110.61       97.27      4.17 o
   2  -3   6       11.53       10.73      2.94 o
   3  -3   6      294.42      287.04      5.51 o
   4  -3   6       52.80       52.17      3.97 o
   5  -3   6      764.65      769.89     13.02 o
   6  -3   6      536.46      533.53     19.71 o
   7  -3   6      133.13      124.95     11.14 o
   8  -3   6        3.42       -0.51      7.94 o
   9  -3   6       13.28       29.35     14.84 o
  10  -3   6       88.41       85.30     12.33 o
 -12  -2   6        6.74        9.80     10.16 o
 -11  -2   6        3.51       11.35      9.93 o
 -10  -2   6      153.42      149.35     17.14 o
  -9  -2   6      637.66      617.82     30.50 o
  -8  -2   6      935.01      904.61     31.90 o
  -7  -2   6        7.11       21.04     12.04 o
  -6  -2   6       34.79       29.50     12.88 o
  -5  -2   6      127.68      141.63     10.88 o
  -4  -2   6     1182.78     1203.45     38.44 o
  -3  -2   6       89.45       86.06      6.84 o
  -2  -2   6     1276.17     1179.60     13.90 o
  -1  -2   6     2334.60     2094.70     14.11 o
   0  -2   6      425.88      376.64      4.95 o
   1  -2   6     4380.64     4722.20     22.62 o
   2  -2   6        7.36       10.80      1.87 o
   3  -2   6       32.44       41.47      3.90 o
   4  -2   6        8.80        4.15      1.96 o
   5  -2   6      758.85      701.50      9.79 o
   6  -2   6      227.93      251.32      7.72 o
   7  -2   6        1.82        8.37      4.05 o
   8  -2   6      760.13      707.59     27.14 o
   9  -2   6      249.57      246.49     17.86 o
  10  -2   6       71.73       74.49     12.08 o
 -12  -1   6      479.56      463.36     26.19 o
 -11  -1   6      316.74      330.95     18.28 o
 -10  -1   6       17.49       18.42     13.13 o
  -9  -1   6        8.20        8.20     10.08 o
  -8  -1   6       98.82      118.17     15.71 o
  -7  -1   6      284.41      289.28     20.08 o
  -6  -1   6      686.36      729.33     24.46 o
  -5  -1   6        6.23       -1.92      6.91 o
  -4  -1   6       76.70      101.94      8.80 o
  -3  -1   6       20.91       22.00      4.85 o
  -2  -1   6      924.03      915.82     12.74 o
  -1  -1   6      389.52      376.72      5.07 o
   0  -1   6       14.73        8.41      2.31 o
   1  -1   6     1345.93     1422.13     12.08 o
   2  -1   6      950.41     1117.71     10.80 o
   3  -1   6     1041.23     1287.16     22.24 o
   4  -1   6     1014.02     1155.23     11.86 o
   5  -1   6       45.13       53.85      6.38 o
   6  -1   6       51.00       53.83      4.89 o
   7  -1   6       95.29       69.48      5.74 o
   8  -1   6       61.35       25.83     17.79 o
   9  -1   6      133.20      128.24     13.66 o
  10  -1   6      376.29      367.82     18.33 o
  11  -1   6      241.72      277.25     22.17 o
 -12   0   6        3.03        7.00      7.37 o
 -11   0   6       12.82       10.30      7.80 o
 -10   0   6       50.03       58.51     22.53 o
  -9   0   6       17.58       17.84     10.22 o
  -8   0   6        7.87        0.19     12.15 o
  -7   0   6      100.52      110.07     19.70 o
  -6   0   6       74.39       53.75     11.48 o
  -5   0   6      158.34      141.19     12.90 o
  -4   0   6     1328.76     1435.36     27.52 o
  -3   0   6     1984.18     2210.04     24.09 o
  -2   0   6      230.54      271.26      7.90 o
  -1   0   6      543.41      456.59      7.43 o
   0   0   6     1494.22     1488.45     11.74 o
   1   0   6      816.36      902.86     13.14 o
   2   0   6      674.27      661.59      9.18 o
   3   0   6      864.33      803.51     14.31 o
   4   0   6      658.56      774.44     18.90 o
   5   0   6      660.38      717.16     12.85 o
   6   0   6        1.66       10.18      2.08 o
   7   0   6      303.30      300.15     20.47 o
   8   0   6      153.51      149.00     13.76 o
   9   0   6       11.43       13.47     11.37 o
  10   0   6       10.28       21.93     13.02 o
  11   0   6       36.48       50.92     18.44 o
 -11   1   6        0.87       10.05      7.36 o
 -10   1   6      289.03      290.02     14.48 o
  -9   1   6      490.21      509.51     16.73 o
  -8   1   6       79.68       70.34     15.54 o
  -7   1   6      356.76      355.62     20.32 o
  -6   1   6       51.03       45.41     14.08 o
  -5   1   6       95.77      110.15     12.55 o
  -4   1   6       65.77       63.66     10.69 o
  -3   1   6      217.59      237.29     12.49 o
  -2   1   6       19.14       10.53      3.89 o
  -1   1   6     3754.22     3669.69     28.09 o
   0   1   6      896.73      882.28     10.59 o
   1   1   6       47.72       41.88      3.07 o
   2   1   6      898.22      957.37     13.10 o
   3   1   6      707.51      789.45     16.08 o
   4   1   6        0.24        5.26      6.73 o
   5   1   6       13.31        7.08      1.92 o
   6   1   6     1601.04     1756.22     23.50 o
   7   1   6     1366.06     1262.10     16.49 o
   8   1   6       12.25       10.75      5.80 o
   9   1   6        8.46       10.92     10.60 o
  10   1   6        5.74       20.18     13.43 o
  11   1   6        8.46       13.32     17.79 o
  12   1   6        3.55        7.35      8.69 o
 -11   2   6       42.81       49.30     10.95 o
 -10   2   6       13.96       22.23      9.13 o
  -9   2   6        7.07        8.49      8.51 o
  -8   2   6        4.24        7.63      6.92 o
  -7   2   6      112.79       98.38     12.00 o
  -6   2   6       80.85       60.47      7.90 o
  -5   2   6     2966.36     3020.43     64.16 o
  -4   2   6     1900.66     2135.46     42.65 o
  -3   2   6      406.17      480.50     14.01 o
  -2   2   6      196.52      157.07      8.79 o
  -1   2   6      495.37      509.53      4.43 o
   0   2   6     2370.50     2343.17     13.58 o
   1   2   6       12.83        7.32      2.10 o
   2   2   6     4658.25     5016.87     30.44 o
   3   2   6      902.33      827.64     10.41 o
   4   2   6     2340.24     2698.02     36.27 o
   5   2   6      886.63      921.09     14.42 o
   6   2   6      347.32      394.86      6.50 o
   7   2   6       89.30       98.90      4.85 o
   8   2   6       73.83       82.80     10.03 o
   9   2   6      891.55      831.50     24.99 o
  10   2   6      518.09      480.33     23.72 o
  11   2   6      495.47      483.95     21.14 o
  12   2   6      101.78      104.19     18.95 o
 -11   3   6      108.52      102.45     12.03 o
 -10   3   6      190.28      196.97     13.16 o
  -9   3   6      338.66      330.38     14.33 o
  -8   3   6      284.66      291.07     12.87 o
  -7   3   6       25.11       20.10      8.48 o
  -6   3   6       34.05       27.14      8.35 o
  -5   3   6      458.22      483.63     15.03 o
  -4   3   6       58.54       59.98      7.28 o
  -3   3   6       22.29       46.56      5.31 o
  -2   3   6     2279.99     2209.97     22.88 o
  -1   3   6     1611.82     1536.16     22.92 o
   0   3   6       35.63       49.67      5.21 o
   1   3   6       55.31       51.82      5.57 o
   2   3   6        7.47        8.03      3.07 o
   3   3   6      390.17      356.93     10.58 o
   4   3   6      429.41      477.36     23.50 o
   5   3   6      122.08      130.90      7.31 o
   6   3   6      418.77      408.69     19.41 o
   7   3   6      696.38      737.92     17.51 o
   8   3   6      368.94      324.18     13.45 o
   9   3   6       12.04       12.00     16.26 o
  10   3   6        3.81       20.38     12.77 o
  11   3   6        0.77       19.96     13.38 o
  12   3   6      101.46      105.50     14.61 o
 -10   4   6       39.45       62.44     16.07 o
  -9   4   6      191.70      176.43     17.15 o
  -8   4   6      595.25      539.11     22.12 o
  -7   4   6      168.13      172.68     10.82 o
  -6   4   6       44.23       44.72     10.36 o
  -5   4   6        1.68        1.71      5.43 o
  -4   4   6        0.34        8.10      6.95 o
  -3   4   6      253.69      262.36      9.24 o
  -2   4   6        7.88       24.92      4.75 o
  -1   4   6      485.25      488.98     11.46 o
   0   4   6     2295.05     2499.34     20.76 o
   1   4   6      679.07      711.29     12.74 o
   2   4   6    12454.65    14203.43    101.49 o
   3   4   6     3138.04     3344.57     22.35 o
   4   4   6      217.09      182.53      6.00 o
   5   4   6      169.63      199.17      6.99 o
   6   4   6      201.40      191.72      9.53 o
   7   4   6      176.35      169.40      9.15 o
   8   4   6       49.87       45.47      7.18 o
   9   4   6        0.23       -0.61      6.10 o
  10   4   6        0.12        1.41      6.15 o
  11   4   6        0.42       -2.71     14.43 o
  12   4   6       13.89       35.04     13.30 o
 -10   5   6       29.56       21.35      7.98 o
  -9   5   6       31.80       28.07      7.64 o
  -8   5   6       84.41       83.63     10.96 o
  -7   5   6       60.19       60.24      9.46 o
  -6   5   6      336.67      327.50     14.15 o
  -5   5   6      828.40      890.76     20.96 o
  -4   5   6      163.43      146.27      8.99 o
  -3   5   6      259.22      307.97      9.71 o
  -2   5   6       76.65       76.21      4.31 o
  -1   5   6      260.20      279.41      9.71 o
   0   5   6       54.16       71.51      6.55 o
   1   5   6     6694.60     7799.53     43.11 o
   2   5   6     1267.27     1218.47     15.91 o
   3   5   6        6.51       12.38      4.76 o
   4   5   6     2175.54     2348.33     27.28 o
   5   5   6      363.83      337.74     18.30 o
   6   5   6        0.92       11.17      5.34 o
   7   5   6      145.59      155.67     12.37 o
   8   5   6      655.34      654.94     31.80 o
   9   5   6      226.78      234.96     18.25 o
  10   5   6       20.20       31.13     22.61 o
  11   5   6       93.82      108.24     21.93 o
  12   5   6        0.19       14.76     14.43 o
  -9   6   6      139.34      139.50     14.44 o
  -8   6   6      258.82      265.69     12.90 o
  -7   6   6        4.42        7.72      7.38 o
  -6   6   6      629.64      609.21     17.77 o
  -5   6   6      212.93      205.01     12.22 o
  -4   6   6       57.50       57.85      8.95 o
  -3   6   6      773.20      704.75     19.22 o
  -2   6   6      200.19      143.47      5.53 o
  -1   6   6      231.91      306.26      9.22 o
   0   6   6     1214.22     1329.37     29.41 o
   1   6   6        0.74        3.57      7.21 o
   2   6   6       25.26       33.75      5.56 o
   3   6   6     1728.08     1882.76    124.21 o
   4   6   6     3616.98     3720.36     61.14 o
   5   6   6       18.51       52.31      8.46 o
   6   6   6     1383.45     1466.71     31.73 o
   7   6   6      137.13      131.68     11.60 o
   8   6   6        6.29        6.42      6.44 o
   9   6   6      109.47      100.92     12.69 o
  10   6   6        1.20       -1.23      5.11 o
  11   6   6      206.34      220.50     15.83 o
  12   6   6       36.63       46.62     21.69 o
  -8   7   6        2.14       11.37      6.25 o
  -7   7   6      590.71      575.34     20.14 o
  -6   7   6      383.93      389.37     15.39 o
  -5   7   6        5.77        9.84      6.72 o
  -4   7   6       66.93       63.56      8.92 o
  -3   7   6        9.43       14.89      5.60 o
  -2   7   6        2.82       14.15      6.49 o
  -1   7   6     2041.77     2102.42     21.76 o
   0   7   6      133.36      133.96      5.95 o
   1   7   6       12.95        3.30      4.91 o
   2   7   6      773.00      801.88     19.48 o
   3   7   6     1783.72     1959.28     22.34 o
   4   7   6      100.97      100.15     12.73 o
   5   7   6       45.39       47.51      8.36 o
   6   7   6        0.48       -2.64      6.65 o
   7   7   6       64.15       82.61     10.80 o
   8   7   6       93.27       85.26     11.26 o
   9   7   6     1279.75     1392.99     31.16 o
  10   7   6       97.39       95.28     13.05 o
  11   7   6      104.01       94.98     14.34 o
  12   7   6      153.28      149.29     24.20 o
  -8   8   6        4.46       11.87      6.12 o
  -7   8   6       72.51       58.69      8.90 o
  -6   8   6       61.65       78.69      9.01 o
  -5   8   6       29.72       35.27      8.50 o
  -4   8   6      693.87      622.87     24.08 o
  -3   8   6      162.87      157.27     13.57 o
  -2   8   6     1267.08     1217.73     27.50 o
  -1   8   6      132.87      117.54     12.60 o
   0   8   6      256.62      255.64     23.28 o
   1   8   6      117.53      109.17     10.38 o
   2   8   6       53.82       51.48     10.39 o
   3   8   6      550.81      572.25     19.85 o
   4   8   6      110.46      123.10     10.27 o
   5   8   6      310.67      282.08     14.46 o
   6   8   6      424.96      397.13     15.47 o
   7   8   6     1229.29     1260.08     27.96 o
   8   8   6      903.01      917.70     31.27 o
   9   8   6      346.53      290.35     16.85 o
  10   8   6     1105.28     1134.77     30.46 o
  11   8   6       16.38        9.21      8.14 o
  12   8   6      306.21      267.60     25.61 o
  -7   9   6       41.32       45.77      8.51 o
  -6   9   6       27.30       19.70      6.22 o
  -5   9   6      105.55      108.04      9.24 o
  -4   9   6       11.48       14.39      7.11 o
  -3   9   6       34.68       45.19      8.08 o
  -2   9   6     2424.95     2331.10     38.59 o
  -1   9   6     4066.72     4056.22     67.83 o
   0   9   6       12.30        5.27      8.25 o
   1   9   6     1114.04     1070.53     23.88 o
   2   9   6      211.60      225.73     13.29 o
   3   9   6        0.07        6.32      8.36 o
   4   9   6       93.90       69.53     11.57 o
   5   9   6       79.08       94.40     11.58 o
   6   9   6       21.16       19.34      9.18 o
   7   9   6       70.99       74.45     12.16 o
   8   9   6      188.35      193.95     14.72 o
   9   9   6       13.33        8.58      9.24 o
  10   9   6       33.67       25.88     13.48 o
  11   9   6        3.99        5.36      5.52 o
  12   9   6       93.68       80.46     18.23 o
  -6  10   6      550.01      572.02     17.02 o
  -5  10   6      184.33      191.74     10.81 o
  -4  10   6        0.59        8.78      7.80 o
  -3  10   6      165.70      138.37     16.92 o
  -2  10   6      138.52      153.65     12.57 o
  -1  10   6       20.98       19.01      5.57 o
   0  10   6     4270.79     4399.97     47.58 o
   1  10   6        4.04        4.63      7.08 o
   2  10   6      650.85      621.84     20.37 o
   3  10   6     5950.56     6233.71    166.79 o
   4  10   6      205.89      204.78     14.83 o
   5  10   6      153.06      148.22     14.14 o
   6  10   6       15.90       14.32     19.53 o
   7  10   6      720.44      625.01     19.45 o
   8  10   6      146.51      151.48     14.22 o
   9  10   6        1.32        5.55      7.34 o
  10  10   6        8.86        4.06      7.65 o
  11  10   6       83.55       78.46     11.82 o
  12  10   6       24.71       19.36     30.81 o
  -5  11   6        0.06        2.86      7.63 o
  -4  11   6      437.91      408.20     16.85 o
  -3  11   6      392.69      399.99     20.48 o
  -2  11   6      261.93      187.36     15.52 o
  -1  11   6      158.74      147.46     24.21 o
   0  11   6      840.46      813.93     27.71 o
   1  11   6       26.22       24.43      8.64 o
   2  11   6      205.76      210.71     11.29 o
   3  11   6      829.68      842.07     25.61 o
   4  11   6       18.70       12.06      7.83 o
   5  11   6      169.67      176.61     14.11 o
   6  11   6        1.37        8.90     12.59 o
   7  11   6       62.38       70.17     13.02 o
   8  11   6      553.90      583.19     21.24 o
   9  11   6      110.47      105.40     11.81 o
  10  11   6       80.03       66.73     11.37 o
  11  11   6       28.22       38.82      9.93 o
  12  11   6       21.49       15.46      7.23 o
  -4  12   6       89.94      110.98     23.74 o
  -3  12   6        6.16        8.94      9.39 o
  -2  12   6       41.29       26.43     21.49 o
  -1  12   6       31.79       36.25     10.23 o
   0  12   6      230.21      190.04     16.92 o
   1  12   6        1.31       17.96     15.39 o
   2  12   6      776.18      754.60     18.61 o
   3  12   6      152.82      138.02     10.09 o
   4  12   6      709.82      671.01     29.41 o
   5  12   6      106.22      101.53     11.46 o
   6  12   6      797.30      803.15     28.20 o
   7  12   6      629.68      622.47     33.33 o
   8  12   6        7.20        8.03      7.84 o
   9  12   6      456.52      449.28     19.01 o
  10  12   6       21.03       12.97      7.91 o
  11  12   6        8.04       13.30     12.34 o
  -3  13   6      108.79      112.77     17.97 o
  -2  13   6       34.90       32.59     11.72 o
  -1  13   6       75.97      101.03     19.22 o
   0  13   6        0.06       13.84     12.63 o
   1  13   6      302.79      331.83     26.87 o
   2  13   6      252.41      260.83     12.12 o
   3  13   6       15.79       16.30      7.27 o
   4  13   6       73.43       77.79     17.81 o
   5  13   6        1.06       11.23     14.86 o
   6  13   6      276.60      284.86     15.21 o
   7  13   6       15.65       16.44      8.22 o
   8  13   6        8.50       18.72      9.13 o
   9  13   6      553.81      538.24     20.88 o
  10  13   6      170.76      154.36     14.49 o
  11  13   6      523.30      512.08     38.29 o
   0  14   6       32.20       40.47     16.17 o
   1  14   6       18.50       13.41     11.76 o
   2  14   6      260.11      295.43     28.08 o
   3  14   6       83.23      112.69     18.59 o
   4  14   6      140.76      166.86     21.88 o
   5  14   6      183.58      186.85     21.78 o
   6  14   6      204.11      202.95     23.82 o
   7  14   6        0.21        8.48      9.10 o
   8  14   6       23.50       31.78     11.01 o
   9  14   6      253.07      265.04     29.17 o
  10  14   6       53.86       61.91     19.46 o
   1  15   6      238.26      266.53     30.25 o
   2  15   6      194.21      226.06     23.48 o
   3  15   6        8.22        2.71     12.10 o
   4  15   6        7.11      160.71     17.04 o
   5  15   6        0.03       17.86     12.20 o
   6  15   6       25.47       28.66     13.17 o
   7  15   6      247.16      254.57     30.11 o
   8  15   6       69.35       89.55     17.67 o
   9  15   6        0.42        0.15      9.97 o
   4  16   6        0.68        6.92     11.52 o
   5  16   6      174.10      183.51     21.49 o
   6  16   6       15.17       40.18     16.89 o
  -7 -13   7        6.29        0.39     11.38 o
  -6 -13   7        0.11       17.72     15.25 o
  -5 -13   7        7.72       12.44     12.10 o
  -4 -13   7       31.64       20.72     16.02 o
  -3 -13   7       11.48       15.68     13.75 o
  -2 -13   7       15.02       24.93     12.97 o
  -9 -12   7        4.33       24.98     12.73 o
  -8 -12   7       10.90       -1.84     11.86 o
  -7 -12   7       30.17       34.76     16.75 o
  -6 -12   7       71.29       63.66     16.22 o
  -5 -12   7        0.21       11.67     12.73 o
  -4 -12   7        1.28       19.70     12.39 o
  -3 -12   7       19.34       40.71     15.49 o
  -2 -12   7       37.23       45.65     14.04 o
  -1 -12   7       17.34       16.26     11.62 o
   0 -12   7       31.83       19.23      8.40 o
 -10 -11   7       50.82       46.33     15.68 o
  -9 -11   7        0.93       21.44     16.65 o
  -8 -11   7       15.39       32.53     17.09 o
  -7 -11   7        7.09       14.13     16.22 o
  -5 -11   7      640.52      661.48     30.93 o
  -4 -11   7       37.36       28.37     15.93 o
  -3 -11   7        4.63       19.12      9.39 o
  -2 -11   7      110.08      119.52     14.33 o
  -1 -11   7       28.63       73.34     16.56 o
   0 -11   7       53.74       57.57     13.72 o
   1 -11   7      146.50      177.07     27.50 o
   2 -11   7       37.03       40.81     33.45 o
 -11 -10   7        0.13        7.89     17.72 o
 -10 -10   7        9.17       13.17     11.57 o
  -9 -10   7       64.24       72.76     40.90 o
  -8 -10   7       27.44       37.81     15.15 o
  -6 -10   7       14.83       14.52     11.23 o
  -5 -10   7       24.03       13.89     12.92 o
  -4 -10   7      168.55      161.83     18.59 o
  -3 -10   7      453.16      481.22     24.20 o
  -2 -10   7      167.54      170.01     18.78 o
  -1 -10   7       18.68       19.28      8.16 o
   0 -10   7      410.08      380.30     23.84 o
   1 -10   7        0.50       15.23      7.76 o
   2 -10   7       10.12       16.33      7.86 o
   3 -10   7        1.34       16.46     10.70 o
   4 -10   7      292.23      221.95     76.44 o
 -11  -9   7        2.56        6.73     14.33 o
 -10  -9   7       93.42       63.56     38.48 o
  -9  -9   7        0.03        6.88      5.15 o
  -8  -9   7       46.20       60.27     14.04 o
  -7  -9   7      196.00      223.19     18.95 o
  -6  -9   7        2.37       16.12     12.83 o
  -4  -9   7      403.60      458.17     27.79 o
  -3  -9   7        0.00        0.92     10.89 o
  -2  -9   7       59.22       66.71     15.39 o
  -1  -9   7      166.15      172.51     15.67 o
   0  -9   7     1449.81     1536.81     47.23 o
   1  -9   7      159.49      177.85     13.73 o
   2  -9   7       26.47       29.74      7.32 o
   3  -9   7       13.77       21.27      6.70 o
   4  -9   7       54.11       66.08     19.02 o
   5  -9   7        1.03        5.28     11.42 o
 -11  -8   7       48.98       69.17     14.16 o
 -10  -8   7        1.63        1.86     11.59 o
  -9  -8   7        3.45        9.01      6.37 o
  -8  -8   7        6.24        0.83      5.61 o
  -7  -8   7      319.88      343.82     14.04 o
  -6  -8   7       42.98       46.51      7.95 o
  -5  -8   7      123.53      116.59      7.70 o
  -4  -8   7       41.49       33.95     15.59 o
  -3  -8   7        1.14       10.99     12.30 o
  -2  -8   7      786.61      825.49     30.74 o
  -1  -8   7      568.42      585.37     38.31 o
   0  -8   7      411.87      408.99     15.66 o
   1  -8   7      416.02      414.55     17.26 o
   2  -8   7      114.79      141.01     19.56 o
   3  -8   7       68.29       76.23     11.96 o
   4  -8   7       24.49       17.77     15.97 o
   5  -8   7      176.52      212.51     21.54 o
   6  -8   7      261.98      250.89     26.29 o
 -12  -7   7        1.03        6.69      8.12 o
 -11  -7   7       41.42       57.78     13.60 o
 -10  -7   7        2.14        7.40      5.94 o
  -9  -7   7       15.64       13.56     10.48 o
  -8  -7   7       19.27       12.87      6.85 o
  -7  -7   7      903.73      903.51     22.67 o
  -6  -7   7       13.77       12.08      6.87 o
  -5  -7   7     1238.48     1260.85     20.25 o
  -4  -7   7        0.03        6.92      5.08 o
  -3  -7   7      394.34      351.38     18.47 o
  -2  -7   7     1039.42      993.36     35.63 o
  -1  -7   7      166.15      178.49     16.37 o
   0  -7   7        1.13        1.70      5.44 o
   1  -7   7      364.20      369.12     13.78 o
   2  -7   7      217.29      193.82     11.31 o
   3  -7   7       56.58       55.55     15.01 o
   4  -7   7      957.26     1005.26     26.01 o
   5  -7   7      230.41      163.86     18.54 o
   6  -7   7       97.93      123.87     18.10 o
   7  -7   7        2.60       25.27     16.56 o
 -12  -6   7      159.06      134.00     38.48 o
 -11  -6   7        5.61        9.10     10.41 o
 -10  -6   7       40.80       44.09     13.08 o
  -9  -6   7        2.96        7.88      6.31 o
  -8  -6   7       64.21       57.96     10.78 o
  -7  -6   7      390.27      386.45     18.91 o
  -6  -6   7     2539.05     2761.87     80.43 o
  -5  -6   7        0.60        7.55      7.22 o
  -4  -6   7      307.89      278.07      9.19 o
  -3  -6   7       14.10       15.08      4.17 o
  -2  -6   7       83.93       60.94      6.49 o
  -1  -6   7     1589.58     1695.68     52.28 o
   0  -6   7      816.48      839.71     21.54 o
   1  -6   7       37.81       36.27      2.23 o
   2  -6   7      391.40      397.34     10.68 o
   3  -6   7     1910.25     1945.44     31.94 o
   4  -6   7       85.43       78.27     12.71 o
   5  -6   7      176.35      180.96     15.85 o
   6  -6   7       16.38       32.43     17.33 o
   7  -6   7      108.42      103.93     17.81 o
   8  -6   7       27.13       26.04     14.52 o
 -12  -5   7       14.18       24.60     10.27 o
 -11  -5   7      799.27      807.24     38.97 o
 -10  -5   7     1549.17     1547.00     31.06 o
  -9  -5   7       61.15       55.93     12.60 o
  -8  -5   7        6.10        8.28      6.02 o
  -7  -5   7        5.02       11.13      7.30 o
  -6  -5   7      175.96      143.07     18.39 o
  -5  -5   7      230.69      225.38     14.14 o
  -4  -5   7       52.57       54.53      6.32 o
  -3  -5   7     1048.10     1045.83     32.36 o
  -2  -5   7       38.51       39.09      3.84 o
  -1  -5   7      578.26      606.86     20.14 o
   0  -5   7       29.01       25.01      2.38 o
   1  -5   7      804.97      814.78     10.76 o
   2  -5   7       78.93       70.34      4.79 o
   3  -5   7     1161.26     1114.17     20.83 o
   4  -5   7      163.90      148.57      7.42 o
   5  -5   7      155.52      149.34     12.73 o
   6  -5   7     1143.19     1181.42     55.64 o
   7  -5   7      130.18      130.78     11.66 o
   8  -5   7       33.41       24.11     13.07 o
 -12  -4   7       96.84      121.34     15.57 o
 -11  -4   7       60.69       54.56     13.34 o
 -10  -4   7       11.85       22.36     11.86 o
  -9  -4   7       24.42        6.19      9.23 o
  -8  -4   7       93.20      112.05     27.91 o
  -7  -4   7     1051.88     1043.34     38.39 o
  -6  -4   7      275.57      309.20     19.24 o
  -5  -4   7     1503.21     1566.08     36.31 o
  -4  -4   7      721.83      734.19     21.72 o
  -3  -4   7      893.43      945.03     16.34 o
  -2  -4   7       83.23       71.23      4.32 o
  -1  -4   7     1263.48     1246.42     15.84 o
   0  -4   7     1427.42     1437.89     17.92 o
   1  -4   7      110.63       98.63      3.77 o
   2  -4   7      271.29      233.69      5.94 o
   3  -4   7      662.83      630.31     12.05 o
   4  -4   7       82.63       71.57      4.29 o
   5  -4   7      543.10      523.19     11.04 o
   6  -4   7       48.54       26.46      8.09 o
   7  -4   7      111.02      118.73     10.97 o
   8  -4   7      318.12      330.24     25.15 o
   9  -4   7      305.65      280.54     21.01 o
 -12  -3   7        2.63       16.41     11.90 o
 -11  -3   7      397.55      434.28     38.97 o
  -9  -3   7       14.85        6.49     14.04 o
  -8  -3   7       57.41       63.84     12.57 o
  -7  -3   7       87.05      101.44     15.63 o
  -6  -3   7      110.17      105.28     13.15 o
  -5  -3   7      388.84      355.10     30.88 o
  -4  -3   7     3492.28     3951.16    112.69 o
  -3  -3   7      327.01      315.52      9.17 o
  -2  -3   7      901.64      987.31     18.56 o
  -1  -3   7      481.21      539.18      7.54 o
   0  -3   7       25.03       27.82      2.91 o
   1  -3   7     2186.57     2176.91     11.85 o
   2  -3   7      621.35      669.79     11.07 o
   3  -3   7        0.56        3.71      2.12 o
   4  -3   7      539.41      526.69     11.42 o
   5  -3   7      178.10      175.73      7.00 o
   6  -3   7       45.20       42.05     10.31 o
   7  -3   7       57.97       59.01     10.21 o
   8  -3   7      131.66      119.18     12.44 o
   9  -3   7        1.70       -4.60     11.18 o
  10  -3   7       12.19       16.24      9.02 o
 -12  -2   7      138.23      145.47     17.67 o
 -11  -2   7      114.86      141.62     15.70 o
 -10  -2   7      340.42      333.18     29.50 o
  -9  -2   7      229.56      225.37     18.27 o
  -8  -2   7       34.96       19.24     10.27 o
  -7  -2   7      203.68      203.86     16.70 o
  -6  -2   7        0.04       -9.10     15.93 o
  -4  -2   7     8199.74     9057.52     66.71 o
  -3  -2   7       52.58       44.14      4.70 o
  -2  -2   7       30.37       44.88      3.92 o
  -1  -2   7     3654.01     3897.04     40.08 o
   0  -2   7      403.22      384.49      8.21 o
   1  -2   7      828.57      822.08     10.76 o
   2  -2   7        2.70        6.80      2.33 o
   3  -2   7     1715.56     1752.35     18.45 o
   4  -2   7     3804.47     4061.86     61.00 o
   5  -2   7      605.62      599.83     10.87 o
   6  -2   7     2273.05     2113.22     15.44 o
   7  -2   7       41.08       72.52      9.20 o
   8  -2   7       84.63       78.02     11.75 o
   9  -2   7      182.35      173.75     26.82 o
  10  -2   7      132.76      150.58     21.64 o
 -12  -1   7       46.71       28.50     28.22 o
 -11  -1   7      158.87      145.86     16.71 o
 -10  -1   7       15.30       12.88     11.16 o
  -9  -1   7      116.30      117.63     20.57 o
  -8  -1   7      279.98      273.96     16.67 o
  -7  -1   7      708.86      711.77     26.45 o
  -6  -1   7      127.81      136.26     36.16 o
  -5  -1   7       22.89        7.32     10.79 o
  -4  -1   7      358.14      394.82     22.36 o
  -3  -1   7      297.51      265.82      7.87 o
  -2  -1   7      862.38      909.74     11.11 o
  -1  -1   7       46.08       37.58      2.94 o
   0  -1   7      510.04      442.20      5.43 o
   1  -1   7      816.16      800.63      9.02 o
   2  -1   7      327.81      407.32      6.56 o
   3  -1   7      468.16      494.29     11.11 o
   4  -1   7        1.58        8.97      7.19 o
   5  -1   7       58.31       56.89     11.92 o
   6  -1   7      983.01      975.13     14.29 o
   7  -1   7      402.18      359.02     18.19 o
   8  -1   7     1566.91     1471.79     43.60 o
   9  -1   7      121.48      150.97     13.31 o
  10  -1   7        2.03        7.19      8.94 o
  11  -1   7       90.14      103.56     14.23 o
 -12   0   7      135.62      154.89     12.72 o
 -11   0   7     1105.25     1049.06     98.15 o
 -10   0   7       18.73       17.30     12.03 o
  -9   0   7       10.19        5.94      9.56 o
  -8   0   7       10.80        7.37      9.25 o
  -7   0   7        0.67        1.96     10.75 o
  -6   0   7        2.03       -0.20      9.47 o
  -5   0   7      620.23      589.80     20.61 o
  -4   0   7      628.51      675.39     31.17 o
  -3   0   7       22.31       21.04      6.95 o
  -2   0   7      790.21      822.55     23.57 o
  -1   0   7       36.29       31.65      3.19 o
   0   0   7     1035.49     1036.60     11.71 o
   1   0   7      329.27      311.40      4.36 o
   2   0   7     3658.58     4167.63     25.55 o
   3   0   7      492.67      597.96     18.23 o
   4   0   7      634.65      870.27     21.20 o
   5   0   7     1926.79     2106.84     36.79 o
   6   0   7     1182.36     1269.78     27.69 o
   7   0   7        1.31        5.10      3.40 o
   8   0   7        1.38        7.13      9.84 o
   9   0   7      371.66      299.58     15.96 o
  10   0   7        7.12       15.76      9.18 o
  11   0   7      158.74      146.05     15.51 o
 -11   1   7       38.60       41.22      9.84 o
 -10   1   7      895.70      879.94     27.78 o
  -9   1   7        6.69        1.56      9.75 o
  -8   1   7      130.72      156.11     18.35 o
  -7   1   7      108.77      130.00     14.78 o
  -6   1   7      109.33       91.47     13.49 o
  -5   1   7      720.95      743.71     20.94 o
  -4   1   7      214.51      192.26     17.14 o
  -3   1   7      658.87      627.99     15.01 o
  -2   1   7       44.83       37.13      4.12 o
  -1   1   7       29.02       22.05      2.68 o
   0   1   7      305.56      274.40      4.65 o
   1   1   7     1833.48     1926.08     28.44 o
   2   1   7      147.88      134.70      3.44 o
   3   1   7      329.41      323.69     10.22 o
   4   1   7      150.68      149.98     10.59 o
   5   1   7      178.18      177.78     13.38 o
   6   1   7        5.66        3.98      2.50 o
   7   1   7     1023.77     1002.08     19.70 o
   8   1   7      145.83      134.12     14.00 o
   9   1   7       18.81       20.62     11.49 o
  10   1   7       55.20       54.60     13.11 o
  11   1   7      155.52      188.37     17.57 o
 -11   2   7        1.03        4.50      8.18 o
 -10   2   7       28.57       34.34     10.04 o
  -9   2   7      514.74      573.31     20.23 o
  -8   2   7        4.72        9.70      6.86 o
  -7   2   7      369.90      415.54     13.98 o
  -6   2   7       72.69      115.59     15.51 o
  -5   2   7       46.18       42.18     14.13 o
  -4   2   7      253.96      331.81     18.98 o
  -3   2   7      232.63      235.78     11.42 o
  -2   2   7        0.05        4.28      5.49 o
  -1   2   7      118.01       89.51      8.98 o
   0   2   7        3.53        8.84      3.79 o
   1   2   7      822.36      711.74      8.91 o
   2   2   7     2913.14     2871.89     33.31 o
   3   2   7       39.87       36.57      2.56 o
   4   2   7       42.60       40.04      2.85 o
   5   2   7      151.27      136.02      3.50 o
   6   2   7      200.06      187.88      5.66 o
   7   2   7     3358.13     3104.37     71.61 o
   8   2   7      358.39      325.43     23.53 o
   9   2   7       45.83       73.41     24.37 o
  10   2   7      216.19      192.72     18.83 o
  11   2   7      119.18      128.73     14.89 o
  12   2   7        5.57        9.89      9.62 o
 -11   3   7       20.56       24.83      8.99 o
 -10   3   7      214.02      251.36     16.00 o
  -9   3   7      316.09      345.92     16.17 o
  -8   3   7      299.88      265.38     13.20 o
  -7   3   7       10.06       18.49      9.09 o
  -6   3   7      101.35       93.85     11.08 o
  -5   3   7     1427.14     1415.33     22.26 o
  -4   3   7      583.20      558.06     15.47 o
  -3   3   7      161.01      216.85      8.51 o
  -2   3   7       17.94       10.52      3.53 o
  -1   3   7       21.99       27.60      7.48 o
   0   3   7        4.60        3.63      3.61 o
   1   3   7     5319.93     6037.45     58.28 o
   2   3   7     3524.00     4007.55     29.89 o
   3   3   7     2308.92     2448.40     64.74 o
   4   3   7      365.30      361.93      9.50 o
   5   3   7       10.50       20.16      2.96 o
   6   3   7        2.43        4.34      2.55 o
   7   3   7       23.83       20.40      3.31 o
   8   3   7        0.46        7.50      9.61 o
   9   3   7       20.11       23.32      9.54 o
  10   3   7       76.37       57.23     12.72 o
  11   3   7      403.82      385.95     21.83 o
  12   3   7      283.81      281.99     20.74 o
 -10   4   7       70.83       80.43     10.70 o
  -9   4   7       29.01       26.56      9.16 o
  -8   4   7      373.51      376.14     15.06 o
  -7   4   7      211.93      194.71     12.32 o
  -6   4   7      320.76      348.14     14.14 o
  -5   4   7      250.73      254.92     10.91 o
  -4   4   7       56.03       72.11      8.11 o
  -3   4   7       78.11       76.78      6.59 o
  -2   4   7      254.36      233.04      8.10 o
  -1   4   7      187.08      147.17     10.40 o
   0   4   7     6839.76     7909.16     91.15 o
   1   4   7       43.78       48.45      7.41 o
   2   4   7       27.91       28.20      5.04 o
   3   4   7       76.28       78.58      5.17 o
   4   4   7      143.42      163.49      9.81 o
   5   4   7      483.61      489.34     13.60 o
   6   4   7      512.87      497.12     15.73 o
   7   4   7     4656.01     4712.05    113.39 o
   8   4   7      188.40      218.70     26.91 o
   9   4   7      191.15      180.61     13.49 o
  10   4   7        1.74       18.69     22.41 o
  11   4   7       10.97       18.08      9.84 o
  12   4   7       42.55       18.39     11.91 o
 -10   5   7        0.00        7.17      7.45 o
  -9   5   7       90.31       94.40      9.62 o
  -8   5   7      161.69      158.62     11.73 o
  -7   5   7      531.05      481.91     25.44 o
  -6   5   7      376.76      374.96     16.32 o
  -5   5   7      163.06      165.51     10.48 o
  -4   5   7      130.50      128.49      9.57 o
  -3   5   7      815.08      881.36     18.93 o
  -2   5   7       86.79       71.79      6.63 o
  -1   5   7      240.41      210.38     16.57 o
   0   5   7     3435.97     3824.00     98.87 o
   1   5   7     1504.31     1567.59     42.53 o
   2   5   7     5994.09     7142.25    132.63 o
   3   5   7     1261.14     1290.45     19.60 o
   4   5   7        0.06        5.74      4.08 o
   5   5   7      353.57      385.43      8.42 o
   6   5   7       99.60      103.26      5.80 o
   7   5   7        0.46        2.73      3.50 o
   8   5   7     1830.94     1634.70    104.00 o
   9   5   7      767.40      789.02     20.47 o
  10   5   7      731.98      676.60     20.13 o
  11   5   7      158.48      146.19     22.80 o
  12   5   7       12.75        6.73     14.09 o
  -9   6   7       23.80       21.88      7.73 o
  -8   6   7       33.00       31.83      7.79 o
  -7   6   7      155.60      145.03     10.72 o
  -6   6   7       27.02       24.66      6.55 o
  -5   6   7       77.24       63.77      8.26 o
  -4   6   7      685.87      690.17     17.27 o
  -3   6   7       19.70       11.24      6.39 o
  -2   6   7      768.48      774.58     15.56 o
  -1   6   7      121.94      127.56      7.92 o
   0   6   7       29.11       36.01      8.87 o
   1   6   7      459.80      454.43     13.24 o
   2   6   7     2837.48     3100.43     43.66 o
   3   6   7      103.52       60.35      8.10 o
   4   6   7     3660.49     4014.65     73.65 o
   5   6   7      180.90      159.41      9.31 o
   6   6   7      176.15      181.24     10.76 o
   7   6   7      161.54      170.25     29.07 o
   8   6   7      105.30      118.94     10.24 o
   9   6   7      332.06      269.52     20.35 o
  10   6   7       31.83       42.69      9.54 o
  11   6   7      101.30      111.48     16.99 o
  12   6   7        1.37       13.02     21.40 o
  -8   7   7      490.99      524.93     19.42 o
  -7   7   7      150.71      157.74     11.05 o
  -6   7   7        0.93        6.97      5.91 o
  -5   7   7       70.68       74.26      9.17 o
  -4   7   7       30.19       30.41      7.47 o
  -3   7   7      172.10      171.25      9.91 o
  -2   7   7      708.98      616.31     13.70 o
  -1   7   7     1034.16      945.67     12.40 o
   0   7   7      286.63      282.45     15.06 o
   1   7   7      302.84      296.40     15.24 o
   2   7   7       46.95       43.51      7.06 o
   3   7   7       49.38       54.94     12.34 o
   4   7   7      170.45      171.78     10.07 o
   5   7   7       65.48       82.16      8.66 o
   6   7   7     2611.16     2764.40     44.92 o
   7   7   7      934.85      885.01     23.97 o
   8   7   7        0.14        5.96      5.87 o
   9   7   7      640.28      648.24     18.47 o
  10   7   7      161.38      145.71     15.72 o
  11   7   7        0.01       14.91     16.07 o
  12   7   7       12.89       48.84     21.69 o
  -8   8   7      102.37      117.14     10.67 o
  -7   8   7      225.76      243.13     13.01 o
  -6   8   7      483.80      460.24     28.04 o
  -5   8   7      138.66      126.83      9.32 o
  -4   8   7      867.98      835.41     18.33 o
  -3   8   7        6.18       11.77      5.52 o
  -2   8   7      365.96      376.92     19.24 o
  -1   8   7      231.72      213.56     10.86 o
   0   8   7     3028.07     2969.43     48.72 o
   1   8   7     1040.51      927.72     18.69 o
   2   8   7      476.74      384.92     28.14 o
   3   8   7      321.88      326.05     14.65 o
   4   8   7     1420.79     1441.39     27.18 o
   5   8   7       81.20       73.25     10.11 o
   6   8   7     1020.16     1080.64     31.76 o
   7   8   7      200.35      234.34     17.09 o
   8   8   7      121.02       96.66     10.92 o
   9   8   7      121.41      114.69     10.74 o
  10   8   7        1.77        6.19      6.64 o
  11   8   7      180.15      151.61     16.79 o
  12   8   7      235.45      246.83     25.37 o
  -7   9   7        0.01        5.21      5.89 o
  -6   9   7       80.18       71.82      7.81 o
  -5   9   7       80.97       67.54      7.98 o
  -4   9   7      126.87      115.85      9.39 o
  -3   9   7      509.14      488.45     16.51 o
  -2   9   7      167.34      136.54     12.88 o
  -1   9   7     2351.02     2458.26     50.18 o
   0   9   7      672.55      712.51     33.28 o
   1   9   7       69.24       59.03     11.53 o
   2   9   7       91.40       89.48     13.45 o
   3   9   7      602.89      570.31     16.01 o
   4   9   7      370.22      317.07     14.41 o
   5   9   7      568.31      537.42     24.13 o
   6   9   7       19.53       35.40     11.47 o
   7   9   7       76.38       90.36     12.77 o
   8   9   7      941.75      924.28     24.13 o
   9   9   7       14.47       23.82     16.63 o
  10   9   7        4.29       13.80      6.74 o
  11   9   7      323.16      294.46     37.52 o
  -6  10   7       20.39       12.88      6.50 o
  -5  10   7        0.22       12.64      5.73 o
  -4  10   7       62.07       65.01      8.51 o
  -3  10   7       39.81       35.81      8.48 o
  -2  10   7      434.61      426.70     16.45 o
  -1  10   7        0.82       -0.49      5.36 o
   0  10   7     2351.38     2206.77     40.98 o
   1  10   7      475.80      459.45     18.11 o
   2  10   7      921.55      957.40     26.60 o
   3  10   7        5.64       12.33      9.44 o
   4  10   7      200.73      211.27     15.70 o
   5  10   7        1.81        7.25      9.78 o
   6  10   7      207.91      189.48     16.11 o
   7  10   7     1772.44     1640.20     33.81 o
   8  10   7       56.54       54.94     12.58 o
   9  10   7      186.40      194.41     16.50 o
  10  10   7       10.14        8.31      8.72 o
  11  10   7      190.21      176.34     14.40 o
  12  10   7        8.52       14.43     19.85 o
  -5  11   7      475.14      517.88     16.62 o
  -4  11   7       17.67       12.53      6.64 o
  -3  11   7       39.64       35.58     12.04 o
  -2  11   7       20.78       16.50      5.53 o
  -1  11   7       35.37       38.38      8.74 o
   0  11   7        6.90        9.77      6.32 o
   1  11   7      620.00      642.88     18.81 o
   2  11   7      119.01      122.47     21.03 o
   3  11   7     6024.36     6708.27     82.68 o
   4  11   7        3.61        1.59      7.69 o
   5  11   7     1032.05     1018.63     25.70 o
   6  11   7       31.66       40.10     13.27 o
   7  11   7        7.43        9.85      8.33 o
   8  11   7      458.62      501.85     20.26 o
   9  11   7      252.21      275.46     39.33 o
  10  11   7       14.98       16.94      9.25 o
  11  11   7        0.58       12.05      7.52 o
  12  11   7      175.11      171.40     20.67 o
  -4  12   7       69.46       68.98     15.48 o
  -3  12   7      115.97      106.97     29.94 o
  -2  12   7      667.89      684.56     23.74 o
  -1  12   7      111.89      137.82     22.12 o
   0  12   7        4.08       12.10     12.20 o
   1  12   7        0.17        6.94      8.15 o
   2  12   7       49.40       48.72     11.04 o
   3  12   7        4.37        2.14      6.94 o
   4  12   7        7.70        7.46      9.01 o
   5  12   7       72.05       70.50      9.81 o
   6  12   7      202.53      222.43     14.56 o
   7  12   7      286.91      298.94     17.07 o
   8  12   7       17.53       16.09      9.80 o
   9  12   7        6.46       15.12      8.44 o
  10  12   7       85.76      100.19     12.85 o
  11  12   7      320.22      325.83     18.27 o
  -3  13   7        5.53        5.36      6.83 o
  -2  13   7       48.99       41.92     34.18 o
  -1  13   7        7.30       12.49     17.67 o
   0  13   7       10.36       11.93      7.43 o
   1  13   7       68.13       60.92      8.93 o
   2  13   7      179.97      186.88     13.39 o
   3  13   7      172.71      187.05     21.88 o
   4  13   7        0.01        5.81      6.44 o
   5  13   7       78.24       63.12     10.92 o
   6  13   7      598.60      614.99     20.50 o
   7  13   7      163.92      176.24     15.09 o
   8  13   7       62.22       75.70     12.54 o
   9  13   7      130.16      114.83     17.93 o
  10  13   7       37.73       65.10     12.58 o
  11  13   7        2.49       14.49      9.10 o
  -1  14   7       34.69       66.80     21.69 o
   0  14   7      132.95      122.03     19.46 o
   1  14   7       11.17       55.23     17.96 o
   2  14   7       42.48       53.78     16.41 o
   3  14   7       22.34       14.09     12.97 o
   4  14   7       70.01       68.18     10.74 o
   5  14   7      129.26      128.30     12.88 o
   6  14   7       66.47       80.28     15.10 o
   7  14   7       54.41       54.24     10.71 o
   8  14   7        0.01        2.13     11.23 o
   9  14   7      246.69      212.65     23.33 o
  10  14   7       46.83       43.92     11.40 o
   1  15   7       27.66       23.09     13.99 o
   2  15   7        4.08        8.96     12.20 o
   4  15   7       20.25       35.63     19.80 o
   5  15   7       46.42      113.42     21.30 o
   6  15   7      146.31      184.48     24.98 o
   7  15   7        0.22        7.94     13.84 o
   8  15   7        1.37        5.23     12.10 o
   9  15   7        6.93        9.10      9.68 o
   4  16   7        4.95        6.00     11.57 o
   5  16   7        0.63       -5.66     11.13 o
   6  16   7        3.76        5.13     12.34 o
  -5 -13   8       53.10       61.19     14.72 o
  -4 -13   8       13.48       22.80     14.81 o
  -8 -12   8        8.11       15.83     12.10 o
  -7 -12   8       86.50       98.22     20.19 o
  -6 -12   8        0.12       17.04     11.71 o
  -5 -12   8        0.03       12.10     11.67 o
  -4 -12   8        0.00        8.91     10.26 o
  -3 -12   8       21.94       16.80     10.02 o
  -2 -12   8      352.09      326.89     21.83 o
  -1 -12   8      132.63      145.17     17.14 o
   0 -12   8       83.82      106.26     19.77 o
  -9 -11   8       17.81       23.14     24.11 o
  -8 -11   8        6.38       28.22     17.77 o
  -6 -11   8       64.27       58.43     19.31 o
  -5 -11   8       40.84       50.34     16.36 o
  -4 -11   8       84.35       79.53     19.51 o
  -3 -11   8       51.37       55.62     15.88 o
  -2 -11   8        4.88        9.25      7.99 o
  -1 -11   8      132.35      115.21     15.93 o
   0 -11   8      147.40      146.30     17.91 o
   1 -11   8        0.56        2.70      5.82 o
   2 -11   8       11.87       14.52      9.97 o
 -10 -10   8        5.73       10.75     12.34 o
  -9 -10   8       25.26       15.15     14.47 o
  -8 -10   8       46.26       63.12     20.09 o
  -7 -10   8      152.83      186.42     26.14 o
  -6 -10   8      138.63      138.44     18.10 o
  -5 -10   8      411.20      414.90     26.72 o
  -4 -10   8       97.50      102.53     16.12 o
  -3 -10   8       17.95       19.94     12.92 o
  -2 -10   8        0.86       15.49      9.63 o
  -1 -10   8      243.73      225.72     19.02 o
   0 -10   8       24.93       23.97      8.75 o
   1 -10   8       38.97       51.02     29.72 o
   2 -10   8      120.16       86.07     47.73 o
   3 -10   8        8.65        4.65      8.42 o
 -11  -9   8       13.92       15.83      8.51 o
 -10  -9   8       12.72       14.59      7.36 o
  -9  -9   8      260.45      267.38     16.80 o
  -8  -9   8      203.24      231.23     15.22 o
  -7  -9   8       12.12        9.00     12.25 o
  -6  -9   8        0.61       13.89     12.25 o
  -5  -9   8      118.27       97.98     16.65 o
  -4  -9   8       24.73        9.83     11.71 o
  -3  -9   8        9.79       23.38     14.76 o
  -2  -9   8       10.04       16.94     13.36 o
  -1  -9   8      392.45      417.61     22.05 o
   0  -9   8     1829.36     1955.40     57.22 o
   1  -9   8      260.36      267.74     16.88 o
   2  -9   8       10.80       18.86      6.64 o
   3  -9   8       70.56       55.91     41.53 o
   4  -9   8      169.71      149.68     53.78 o
 -11  -8   8        6.43       30.84     11.13 o
 -10  -8   8      331.51      335.57     21.91 o
  -9  -8   8      520.88      519.73     19.57 o
  -8  -8   8      134.01      140.05     13.23 o
  -7  -8   8     1151.15     1272.19     62.01 o
  -6  -8   8       61.63       80.21     18.73 o
  -5  -8   8       57.93       57.70      8.42 o
  -4  -8   8     2253.48     2543.27     68.84 o
  -3  -8   8       25.94       24.49     15.59 o
  -2  -8   8      369.07      317.70     18.88 o
  -1  -8   8      294.20      282.29     15.41 o
   0  -8   8      138.36      128.00     12.29 o
   1  -8   8      117.92      131.59     13.60 o
   2  -8   8        4.65        5.66     10.94 o
   3  -8   8      704.54      761.54     20.62 o
   4  -8   8       70.55       76.82     19.90 o
   5  -8   8      212.08      213.62     21.64 o
 -11  -7   8        0.13       14.96     13.60 o
 -10  -7   8        8.77       20.10     12.36 o
  -9  -7   8      106.67      123.47     17.21 o
  -8  -7   8        4.85        7.73      5.94 o
  -7  -7   8        6.48       12.67     11.86 o
  -6  -7   8        6.46        9.80      4.96 o
  -5  -7   8      145.14      145.63      9.20 o
  -4  -7   8      197.21      208.44      8.11 o
  -3  -7   8       26.49       22.88      2.87 o
  -2  -7   8      379.58      342.29     18.83 o
  -1  -7   8      563.37      584.63     21.95 o
   0  -7   8        0.89       -3.57      5.54 o
   1  -7   8      589.08      584.47     17.16 o
   2  -7   8       17.56       16.75      5.64 o
   3  -7   8        1.76        6.96      5.18 o
   4  -7   8       13.82       22.70     16.80 o
   5  -7   8      165.43      157.95     19.46 o
   6  -7   8      322.58      369.11     24.49 o
 -12  -6   8      129.43      117.88     16.45 o
 -11  -6   8       97.13      103.02     13.74 o
 -10  -6   8       31.86       34.08     12.63 o
  -9  -6   8       12.35       13.42      9.37 o
  -8  -6   8      337.21      347.77     33.96 o
  -7  -6   8      156.07      141.33     13.69 o
  -6  -6   8      120.03      121.88     12.93 o
  -5  -6   8      452.59      445.66     24.86 o
  -4  -6   8       45.80       44.70      6.00 o
  -3  -6   8       12.97       12.12      5.76 o
  -2  -6   8     1703.20     1631.57     18.66 o
  -1  -6   8      111.28       97.19      2.19 o
   0  -6   8       68.37       75.97      9.89 o
   2  -6   8        4.87        7.91      4.16 o
   3  -6   8       11.96       15.16      4.55 o
   4  -6   8       15.34       11.28      6.72 o
   5  -6   8      285.59      328.20     23.57 o
   6  -6   8      358.73      450.04     26.38 o
   7  -6   8      106.56      106.01     17.62 o
 -12  -5   8        6.19       12.17      9.16 o
 -11  -5   8       20.63       22.52      9.95 o
 -10  -5   8       53.58       41.85     10.54 o
  -9  -5   8        1.15        6.44      9.63 o
  -8  -5   8       13.21        6.67      7.72 o
  -7  -5   8      629.46      705.62     26.51 o
  -6  -5   8     4471.75     4738.51     95.80 o
  -5  -5   8      963.60     1051.36     63.78 o
  -4  -5   8        1.09        6.33      5.97 o
  -3  -5   8       78.45       82.97      5.14 o
  -2  -5   8      584.20      569.87     15.16 o
  -1  -5   8      109.64      102.53      6.05 o
   0  -5   8        0.37        2.15      2.13 o
   1  -5   8       19.54       15.87      4.07 o
   2  -5   8      522.67      468.21     12.18 o
   3  -5   8       40.89       37.28      5.38 o
   4  -5   8       82.90       82.96      6.45 o
   5  -5   8       38.83       29.74     11.88 o
   6  -5   8      143.40      133.60     11.54 o
   7  -5   8        7.03       20.04     12.34 o
   8  -5   8       18.13       11.76     12.00 o
 -12  -4   8       49.40       45.47     13.44 o
 -11  -4   8       14.94       12.15     13.07 o
 -10  -4   8      654.73      717.08     26.08 o
  -9  -4   8       27.18       23.29     11.10 o
  -8  -4   8        0.27        8.32     17.81 o
  -7  -4   8      212.48      198.41     18.66 o
  -6  -4   8        5.76       10.57      7.46 o
  -5  -4   8       32.82       44.94      9.40 o
  -4  -4   8        2.18        4.74      5.51 o
  -3  -4   8     1094.55     1073.11     17.60 o
  -2  -4   8      284.43      252.08      8.11 o
  -1  -4   8     1653.25     1649.60     24.88 o
   0  -4   8        7.15        8.98      2.71 o
   1  -4   8       14.86       19.21      3.05 o
   2  -4   8      470.88      445.14      7.49 o
   3  -4   8      534.56      492.84      8.47 o
   4  -4   8     1776.64     1816.50     17.51 o
   5  -4   8      191.07      185.37     11.67 o
   6  -4   8      223.18      203.31     19.00 o
   7  -4   8      675.38      699.40     34.59 o
   8  -4   8       66.33       77.30     14.84 o
   9  -4   8      277.00      313.44     33.69 o
 -12  -3   8       23.80       32.29     23.09 o
 -11  -3   8        1.78       -1.02     16.26 o
 -10  -3   8      217.27      231.14     16.79 o
  -9  -3   8       25.48       32.18     11.13 o
  -8  -3   8       35.60       39.39     12.33 o
  -7  -3   8       34.94       34.11     11.75 o
  -6  -3   8      260.93      241.99     16.09 o
  -5  -3   8     1079.39     1105.00     27.63 o
  -4  -3   8        1.12        5.13      7.75 o
  -3  -3   8      198.51      180.79      6.61 o
  -2  -3   8        5.84        5.77      2.56 o
  -1  -3   8      103.96      108.79      3.99 o
   0  -3   8     1120.82     1207.69     15.35 o
   1  -3   8     1767.21     2132.55     19.91 o
   2  -3   8     1401.23     1454.76     12.03 o
   3  -3   8      831.15      844.51     16.64 o
   4  -3   8        1.81        4.05      2.83 o
   5  -3   8      607.11      580.22     18.25 o
   6  -3   8      221.56      200.16     13.15 o
   7  -3   8      102.04      104.63     10.53 o
   8  -3   8       48.86       54.10      9.18 o
   9  -3   8      355.78      378.67     26.60 o
 -12  -2   8       16.99       16.80     10.85 o
 -11  -2   8       12.95        9.30      9.91 o
 -10  -2   8       16.60        6.97     12.30 o
  -9  -2   8        1.10       -3.29      9.03 o
  -8  -2   8        2.27       -3.33      9.73 o
  -7  -2   8      123.11      111.43     23.91 o
  -6  -2   8      829.95      915.62     40.81 o
  -5  -2   8     1095.13     1249.09     22.05 o
  -4  -2   8     1455.88     1533.74     22.97 o
  -3  -2   8       78.34       61.08     20.16 o
  -2  -2   8      696.04      693.39     12.84 o
  -1  -2   8       50.93       64.79      3.37 o
   0  -2   8      991.28     1019.15     12.57 o
   1  -2   8     1129.07     1159.95     19.78 o
   2  -2   8      259.63      291.62      6.36 o
   3  -2   8     1333.18     1362.55     17.60 o
   4  -2   8      141.45      167.34      2.82 o
   5  -2   8       67.58       75.72     11.62 o
   6  -2   8      120.46      114.85     12.37 o
   7  -2   8      152.22      169.63     13.55 o
   8  -2   8        0.43       -0.20      7.82 o
   9  -2   8       53.79       65.40     12.49 o
  10  -2   8       72.51       73.14     17.43 o
 -12  -1   8       30.51       46.29     14.09 o
 -11  -1   8      420.98      414.28     25.18 o
 -10  -1   8      402.02      444.54     21.96 o
  -9  -1   8      409.78      439.61     21.19 o
  -8  -1   8      122.45      133.95     12.72 o
  -7  -1   8       70.69       72.65     12.13 o
  -6  -1   8       28.81       32.84     12.11 o
  -5  -1   8       99.59      125.19     12.81 o
  -4  -1   8       11.58        9.11      7.43 o
  -3  -1   8      437.31      478.99     19.80 o
  -2  -1   8      154.22      195.17      5.65 o
  -1  -1   8     2832.08     2908.36     29.60 o
   0  -1   8        6.55        8.20      2.06 o
   1  -1   8      286.76      337.93      6.63 o
   2  -1   8      477.20      450.70      8.21 o
   3  -1   8        7.90       20.04     11.28 o
   4  -1   8     1283.62     1468.22     44.90 o
   5  -1   8     3453.35     3626.13     60.51 o
   6  -1   8        0.34       10.12      9.19 o
   7  -1   8       60.31       76.09     12.27 o
   8  -1   8       39.87       36.65     12.08 o
   9  -1   8       99.36       94.65     13.51 o
  10  -1   8       12.74       14.51      9.98 o
 -11   0   8      106.00       96.19     16.69 o
 -10   0   8        0.13       15.63     11.53 o
  -9   0   8        2.57       26.87     20.33 o
  -8   0   8      128.82      130.37     14.68 o
  -7   0   8     1389.76     1504.00     29.34 o
  -6   0   8      468.97      530.41     17.73 o
  -5   0   8       20.74       20.78      8.27 o
  -4   0   8      769.10      814.82     21.59 o
  -3   0   8       94.27      102.67      8.53 o
  -2   0   8      251.64      215.86      6.86 o
  -1   0   8      176.52      181.10      4.87 o
   0   0   8     2924.42     3190.17     34.76 o
   1   0   8     1442.20     1396.35     13.81 o
   2   0   8      996.89     1260.78     12.91 o
   3   0   8      247.49      213.98     15.32 o
   4   0   8      140.22      168.75     17.09 o
   5   0   8       10.59       17.51      8.85 o
   6   0   8       46.23       46.49     20.52 o
   7   0   8      767.41      663.43     50.66 o
   8   0   8      590.54      532.95     19.53 o
   9   0   8      287.96      316.66     16.50 o
  10   0   8       82.26       80.71     12.18 o
  11   0   8       25.71       36.49     13.20 o
 -11   1   8      211.37      189.85     19.46 o
 -10   1   8      307.99      278.82     25.99 o
  -9   1   8        4.63        5.17      9.43 o
  -8   1   8      140.50      104.38     13.28 o
  -7   1   8       51.64       57.35     16.10 o
  -6   1   8       49.83       46.32     13.59 o
  -5   1   8      571.39      558.22     21.16 o
  -4   1   8     1661.29     1614.68     64.48 o
  -3   1   8     1617.07     1459.41     36.74 o
  -2   1   8      185.99      155.77     11.33 o
  -1   1   8       67.72       70.31      3.38 o
   0   1   8      696.98      689.44     10.39 o
   1   1   8     1551.42     1461.60     16.11 o
   2   1   8      429.98      496.53      6.15 o
   3   1   8     1420.73     1623.11     31.25 o
   4   1   8       46.17       44.09      7.97 o
   5   1   8     1201.47     1263.09     34.76 o
   6   1   8     1320.92     1263.19     39.74 o
   7   1   8       11.35        5.50      9.75 o
   8   1   8      197.93      180.86     14.74 o
   9   1   8        0.20        0.99      9.23 o
  10   1   8        0.06        6.58      9.25 o
  11   1   8        2.17       19.89     13.44 o
 -11   2   8      154.35      154.60     12.61 o
 -10   2   8      391.56      381.17     19.38 o
  -9   2   8       13.87        9.39      7.42 o
  -8   2   8       76.10       72.10     11.40 o
  -7   2   8       48.75       45.71     10.74 o
  -6   2   8      149.00      170.36     15.69 o
  -5   2   8       63.74       59.87     13.25 o
  -4   2   8       78.83       66.08     11.64 o
  -3   2   8        0.87        5.76      9.93 o
  -2   2   8     1406.69     1507.48     30.18 o
  -1   2   8        2.99        2.36      2.12 o
   0   2   8     2025.67     2208.89     19.30 o
   1   2   8     1238.23     1356.53     16.14 o
   2   2   8      106.30      114.47      6.48 o
   3   2   8        3.92        5.44      2.88 o
   4   2   8       33.37       14.99      7.84 o
   5   2   8       51.56       57.34     11.29 o
   6   2   8       10.50       -1.79     16.75 o
   7   2   8       71.43       63.46      3.32 o
   8   2   8        0.02        1.57      9.90 o
   9   2   8       98.16       98.03     14.54 o
  10   2   8      174.31      164.50     15.44 o
  11   2   8        9.41        9.32      9.74 o
 -10   3   8       11.33       15.06      8.14 o
  -9   3   8      243.31      231.25     12.42 o
  -8   3   8      469.39      471.43     21.08 o
  -7   3   8      421.79      454.02     17.42 o
  -6   3   8      533.35      544.31     16.27 o
  -5   3   8      475.78      455.85     12.89 o
  -4   3   8       63.70       55.53      7.73 o
  -3   3   8       59.53       67.51      6.33 o
  -2   3   8       30.03       24.87      3.76 o
  -1   3   8       23.75       35.09     12.13 o
   0   3   8      272.72      263.89      9.00 o
   1   3   8      114.91       95.91      5.37 o
   2   3   8     2197.37     2364.64     24.28 o
   3   3   8       30.96       30.20      4.84 o
   4   3   8      220.44      213.59      6.00 o
   5   3   8       21.64       15.53      2.65 o
   6   3   8       60.04       50.34      5.03 o
   7   3   8      340.61      332.71     12.87 o
   8   3   8      310.56      261.93     28.03 o
   9   3   8      176.27      172.52     27.01 o
  10   3   8      151.18      157.24     16.50 o
  11   3   8       12.22       31.48     12.37 o
  12   3   8       81.08      103.62     15.17 o
 -10   4   8      195.09      187.25     12.99 o
  -9   4   8        0.23        4.72      6.07 o
  -8   4   8       67.42       56.70      9.33 o
  -7   4   8       81.00       71.92      9.63 o
  -6   4   8      235.49      216.46     11.03 o
  -5   4   8     1117.06     1091.62     33.11 o
  -4   4   8        0.21        1.63      4.76 o
  -3   4   8      426.79      460.98     13.30 o
  -2   4   8     3637.32     3978.75     29.82 o
  -1   4   8      327.77      315.53     13.12 o
   0   4   8      182.07      246.47     13.08 o
   1   4   8      288.65      304.35      8.81 o
   2   4   8      539.54      554.83     13.87 o
   3   4   8        2.19        3.30      3.26 o
   4   4   8     3660.32     3766.30     76.05 o
   5   4   8      875.62      910.80     14.16 o
   6   4   8       26.26       21.96      5.71 o
   7   4   8      235.13      221.93      7.96 o
   8   4   8        0.29        5.49      6.09 o
   9   4   8      166.39      128.52     23.62 o
  10   4   8        2.60        5.66     14.91 o
  11   4   8      309.31      285.89     31.85 o
  12   4   8      215.42      228.26     16.96 o
  -9   5   8       13.10       15.48      8.78 o
  -8   5   8       97.32      104.44     11.40 o
  -7   5   8      108.60      106.55     13.63 o
  -6   5   8       12.51        0.08      5.70 o
  -5   5   8        0.41       17.99      9.96 o
  -4   5   8       12.62       16.19      9.50 o
  -3   5   8      624.24      638.99     18.12 o
  -2   5   8        1.33        2.21      4.02 o
  -1   5   8      607.39      780.45     25.03 o
   0   5   8     2709.85     3018.55     33.56 o
   1   5   8     5083.27     5419.26     55.10 o
   2   5   8        9.57       19.08      5.16 o
   3   5   8      127.74      164.82      8.53 o
   4   5   8       62.48       54.11      4.89 o
   5   5   8      457.99      426.48     16.32 o
   6   5   8      644.89      631.87     24.29 o
   7   5   8     3262.84     3352.40     59.88 o
   8   5   8       13.34       10.67      8.57 o
   9   5   8       92.43      105.72     23.86 o
  10   5   8      796.90      779.45     37.76 o
  11   5   8        8.46       -5.23     14.76 o
  12   5   8       36.73       40.81     21.73 o
  -9   6   8        1.11        9.81      7.26 o
  -8   6   8        1.92        2.66      7.17 o
  -7   6   8      141.63      136.06     10.30 o
  -6   6   8        0.07       18.57      6.82 o
  -5   6   8      420.51      407.14     13.04 o
  -4   6   8     1163.32     1131.39     21.45 o
  -3   6   8       50.49       58.72      8.39 o
  -2   6   8       72.44       60.23      7.88 o
  -1   6   8      219.70      197.48     11.68 o
   0   6   8       66.57       77.62      5.29 o
   1   6   8       48.58       47.24      9.64 o
   2   6   8      873.35      944.88     21.31 o
   3   6   8      310.27      348.66     27.81 o
   4   6   8        3.30        5.90      5.36 o
   5   6   8      774.98      778.93     37.56 o
   6   6   8      716.46      711.09     48.55 o
   7   6   8       21.48       14.75      6.27 o
   8   6   8     1435.77     1376.13     28.41 o
   9   6   8       32.84       22.91      8.08 o
  10   6   8      782.26      625.13     38.68 o
  11   6   8       65.86       63.03     20.91 o
  12   6   8       86.41      116.71     27.16 o
  -8   7   8        0.81       11.04      7.03 o
  -7   7   8        0.34        0.55      5.98 o
  -6   7   8      187.01      197.96     12.08 o
  -5   7   8      258.92      241.39     10.82 o
  -4   7   8     1009.23      977.06     19.92 o
  -3   7   8     7096.31     7248.03    137.90 o
  -2   7   8      166.55      147.45     12.77 o
  -1   7   8     2559.53     2470.36     41.10 o
   0   7   8      207.48      195.88     24.88 o
   1   7   8        4.65        4.65     12.49 o
   2   7   8        6.56        4.83      3.00 o
   3   7   8       93.52       97.73     10.15 o
   4   7   8       22.96        9.66      8.62 o
   5   7   8      543.30      522.44     17.47 o
   6   7   8       92.22       74.52     11.58 o
   7   7   8      192.24      181.40     13.66 o
   8   7   8        1.67        4.09      7.04 o
   9   7   8       17.06       21.82      7.34 o
  10   7   8      151.70      142.61     16.01 o
  11   7   8      523.44      588.24     32.72 o
  12   7   8        2.47       -0.29     15.10 o
  -8   8   8      278.91      286.95     24.52 o
  -7   8   8      323.18      304.44     13.93 o
  -6   8   8       49.58       46.73      9.30 o
  -5   8   8      176.81      163.68      9.70 o
  -4   8   8       23.17       21.13      6.14 o
  -3   8   8      224.34      231.37     10.40 o
  -2   8   8     2378.88     2391.53     40.03 o
  -1   8   8       81.76       67.16      8.79 o
   0   8   8     1788.09     1723.95     40.08 o
   1   8   8     2520.25     2499.00     67.38 o
   2   8   8      592.02      540.17     15.91 o
   3   8   8       44.55       33.30      7.63 o
   4   8   8      300.71      278.06     13.75 o
   5   8   8       14.90       16.17      8.18 o
   6   8   8      373.37      368.64     16.54 o
   7   8   8     1267.30     1217.64     28.51 o
   8   8   8        0.34        6.69      8.03 o
   9   8   8      696.15      699.53     24.99 o
  10   8   8       13.70       10.09      7.39 o
  11   8   8       55.38       50.73     15.49 o
  12   8   8       27.15       34.56     22.51 o
  -7   9   8       46.73       62.70      8.44 o
  -6   9   8      154.48      157.24      9.90 o
  -5   9   8      216.63      226.49     11.37 o
  -4   9   8      261.16      240.78     11.40 o
  -3   9   8      341.71      301.41     13.32 o
  -2   9   8      131.62      107.03      8.74 o
  -1   9   8      369.51      359.16     16.83 o
   0   9   8        3.43       11.45     12.44 o
   1   9   8      134.88      133.45     19.48 o
   2   9   8        2.61        6.60      9.77 o
   3   9   8      204.34      193.79     28.32 o
   4   9   8      410.96      394.43     17.16 o
   5   9   8       13.17       11.95      8.31 o
   6   9   8       72.11       67.23     12.32 o
   7   9   8       78.49       66.33     10.08 o
   8   9   8      939.79      932.81     23.99 o
   9   9   8      128.89      121.99     13.46 o
  10   9   8       14.44       23.48     10.36 o
  11   9   8      162.85      131.14     32.14 o
  12   9   8       53.90       87.71     26.04 o
  -6  10   8       43.99       58.15      8.85 o
  -5  10   8        6.25       13.05      7.17 o
  -4  10   8        0.95        6.02      4.28 o
  -3  10   8      114.84      138.35     13.43 o
  -2  10   8     1083.86      962.10     20.64 o
  -1  10   8      477.75      456.79     20.39 o
   0  10   8      792.25      691.15     20.95 o
   1  10   8       72.97       65.96     11.37 o
   2  10   8        2.86        1.84      8.80 o
   3  10   8       45.98       57.31     11.81 o
   4  10   8       12.86       15.80      8.40 o
   5  10   8      328.69      326.18     17.93 o
   6  10   8       57.84       47.74     10.91 o
   7  10   8       79.16       75.82     13.68 o
   8  10   8       47.91       58.19     11.46 o
   9  10   8       59.53       58.04      9.58 o
  10  10   8      156.90      168.81     15.20 o
  11  10   8       11.30       12.93      9.42 o
  12  10   8       97.59       98.70     19.90 o
  -5  11   8       24.24       17.87      6.61 o
  -4  11   8       31.92       21.69      8.40 o
  -3  11   8        2.08       11.85      6.08 o
  -2  11   8      105.31      108.08     12.86 o
  -1  11   8       29.36       33.67     10.00 o
   0  11   8       24.75       29.61     11.52 o
   1  11   8      503.65      498.75     26.94 o
   2  11   8        7.95        9.03      7.41 o
   3  11   8      236.14      229.81     15.60 o
   4  11   8       43.70       40.67     10.68 o
   5  11   8        1.32        0.47      8.33 o
   6  11   8        5.45        8.75      8.37 o
   7  11   8     1068.62     1088.66     25.22 o
   8  11   8      853.03      853.21     26.04 o
   9  11   8      251.46      237.68     25.44 o
  10  11   8       43.33       55.17     13.43 o
  11  11   8       13.67       16.98      7.34 o
  12  11   8       29.61        7.50     13.65 o
  -4  12   8     1057.98     1229.25     71.98 o
  -3  12   8      188.19      161.29     26.57 o
  -2  12   8        8.16        8.87      5.38 o
  -1  12   8       16.31       17.74      7.81 o
   0  12   8      150.04      150.13     12.02 o
   1  12   8       84.22       88.85     10.44 o
   2  12   8       47.17       46.26     14.26 o
   3  12   8      240.75      231.94     16.77 o
   4  12   8      199.79      210.68     19.85 o
   5  12   8       67.44       84.12     16.29 o
   6  12   8      513.65      493.72     24.30 o
   7  12   8      168.45      199.87     16.09 o
   8  12   8      127.51      121.19     14.70 o
   9  12   8      829.18      872.88     67.87 o
  10  12   8      464.89      494.52     20.56 o
  11  12   8        2.85        9.69      7.56 o
  -2  13   8        0.88       -1.13      8.13 o
  -1  13   8      448.52      449.22     27.69 o
   0  13   8      241.50      258.57     40.98 o
   1  13   8      340.89      348.74     28.71 o
   2  13   8       11.40       10.65     16.70 o
   3  13   8      201.24      193.16     13.45 o
   4  13   8       10.94       10.70      8.50 o
   5  13   8      116.60      122.46     13.13 o
   6  13   8      374.06      363.50     18.27 o
   7  13   8      164.87      204.12     15.93 o
   8  13   8      245.61      249.14     16.11 o
   9  13   8        3.08       14.99      9.66 o
  10  13   8       70.38       62.96     10.51 o
  -1  14   8       18.16       27.50     19.90 o
   0  14   8        0.10       -0.05     12.78 o
   1  14   8        0.02       17.81     17.86 o
   2  14   8       51.66       66.03     18.54 o
   3  14   8       59.06       59.92      9.69 o
   4  14   8       16.50       15.81      8.33 o
   5  14   8        0.29        3.92      6.28 o
   6  14   8       30.95       59.54     20.82 o
   7  14   8       11.34       20.33     10.94 o
   8  14   8        2.90       12.64      9.62 o
   9  14   8        7.33       13.46      8.20 o
  10  14   8       17.54       15.16      7.37 o
   1  15   8       29.08       60.70     18.69 o
   2  15   8        0.60        3.97     12.30 o
   3  15   8        5.31        1.06     11.86 o
   4  15   8        1.40       -0.63     12.30 o
   5  15   8       45.67       50.73     16.70 o
   6  15   8       16.47       17.33     18.49 o
   7  15   8       11.84       10.07     12.10 o
   8  15   8       10.54       12.48      9.85 o
   4  16   8       43.52       18.20     12.20 o
   5  16   8       78.07       81.52     18.59 o
  -7 -12   9        6.46       18.20     15.10 o
  -6 -12   9        0.15        1.36     10.79 o
  -5 -12   9      242.94      288.65     29.24 o
  -4 -12   9        2.48        5.23      9.88 o
  -3 -12   9       32.78       13.99      9.34 o
  -2 -12   9      452.02      484.17     35.68 o
  -9 -11   9        2.50        8.91     14.33 o
  -8 -11   9        0.08        4.99     12.92 o
  -7 -11   9      292.94      326.07     27.54 o
  -6 -11   9       82.65       68.64     16.36 o
  -5 -11   9        0.18       18.35     12.78 o
  -4 -11   9       75.88       80.89     16.31 o
  -3 -11   9       37.18       49.04     14.47 o
  -2 -11   9      339.37      345.58     25.27 o
  -1 -11   9       65.04       76.24     15.01 o
   0 -11   9       10.78       27.43      9.39 o
   1 -11   9      171.51      194.02     42.02 o
 -10 -10   9       62.33       47.00     29.14 o
  -9 -10   9      195.11      136.31     59.98 o
  -8 -10   9       28.84       32.92     23.91 o
  -6 -10   9      163.35      151.90     19.02 o
  -5 -10   9        3.55       10.46     17.91 o
  -4 -10   9      801.04      833.57     34.95 o
  -3 -10   9       92.53      116.18     17.18 o
  -2 -10   9      131.40       93.86     15.78 o
  -1 -10   9      123.34      138.35     18.83 o
   0 -10   9      347.68      327.33     26.91 o
   1 -10   9       15.18       17.82      8.23 o
   2 -10   9       47.08       28.56     18.49 o
 -10  -9   9       20.19       17.72     19.36 o
  -9  -9   9      162.22      114.14     53.68 o
  -8  -9   9       13.70       16.94     13.17 o
  -7  -9   9      228.23      181.04     58.28 o
  -6  -9   9       18.14       35.72     17.14 o
  -5  -9   9       36.13       33.93     17.09 o
  -4  -9   9       18.70       17.04     10.65 o
  -3  -9   9      295.72      338.17     25.27 o
  -2  -9   9       55.37       58.33     15.15 o
  -1  -9   9      252.46      225.51     20.31 o
   0  -9   9        0.21        2.29      6.04 o
   1  -9   9        5.76        6.83      5.22 o
   2  -9   9      298.94      277.28     30.84 o
   3  -9   9        8.74        5.42     12.15 o
   4  -9   9      238.60      246.97     53.15 o
 -11  -8   9        6.24       38.58     21.88 o
 -10  -8   9       22.33       15.44     16.51 o
  -9  -8   9       83.02       93.14     43.86 o
  -8  -8   9     1331.39     1431.79     61.19 o
  -7  -8   9       39.86       38.26      8.15 o
  -6  -8   9       16.47       20.67      7.31 o
  -5  -8   9       24.48       27.05      5.54 o
  -4  -8   9        1.15        1.84     10.55 o
  -3  -8   9      339.64      400.76     25.85 o
  -2  -8   9      189.51      180.03     17.86 o
  -1  -8   9        0.28        5.63      8.86 o
   0  -8   9      859.97      915.66     31.40 o
   1  -8   9      913.70      904.52     29.34 o
   2  -8   9       18.10       18.80      7.02 o
   3  -8   9      290.62      292.04     60.17 o
   4  -8   9      155.86      147.11     22.17 o
   5  -8   9       24.73        8.86     11.86 o
 -11  -7   9       14.66        7.91      7.77 o
 -10  -7   9       96.13      112.98     12.83 o
  -9  -7   9      120.15      110.94     14.21 o
  -8  -7   9        5.05       14.03      6.25 o
  -7  -7   9      795.25      776.90     27.84 o
  -6  -7   9       20.70       28.89     10.65 o
  -5  -7   9       61.79       64.47      8.68 o
  -4  -7   9      464.34      431.99     20.45 o
  -3  -7   9      510.55      504.51     25.73 o
  -2  -7   9      122.39      123.49     14.38 o
  -1  -7   9      185.31      219.69     15.58 o
   0  -7   9      111.23      120.95     11.58 o
   1  -7   9        2.20        4.39      4.30 o
   2  -7   9       14.11       11.67     13.41 o
   3  -7   9      224.32      236.75     13.96 o
   4  -7   9      925.49     1011.95     38.77 o
   5  -7   9      218.00      229.89     21.64 o
   6  -7   9       33.39       25.99     12.54 o
 -11  -6   9       35.90       30.26     10.83 o
 -10  -6   9       23.02        5.73      7.26 o
  -9  -6   9      230.16      201.39     15.73 o
  -8  -6   9       73.78       61.89     13.72 o
  -7  -6   9     1069.28     1090.15     30.18 o
  -6  -6   9      172.32      177.59     13.19 o
  -5  -6   9      172.45      166.10     12.41 o
  -4  -6   9     1114.53     1094.09     64.16 o
  -3  -6   9      116.67      121.51     12.12 o
  -2  -6   9      140.31      123.88      4.77 o
  -1  -6   9       53.62       46.84      4.43 o
   0  -6   9      198.62      185.74     15.21 o
   1  -6   9      131.46      121.89      5.39 o
   2  -6   9       45.54       36.75      4.53 o
   3  -6   9      329.69      339.47     12.14 o
   4  -6   9        5.51       20.62     14.28 o
   5  -6   9      174.35      179.16     19.27 o
   6  -6   9       21.68       13.41     12.39 o
   7  -6   9       71.72       83.31     19.12 o
 -12  -5   9       29.31       21.30     12.49 o
 -11  -5   9        7.06        7.29      9.13 o
 -10  -5   9      213.32      211.08     16.37 o
  -9  -5   9      161.56      161.51     12.85 o
  -8  -5   9      278.92      268.02     15.55 o
  -7  -5   9      496.19      471.85     33.67 o
  -6  -5   9     1645.40     1754.53     49.13 o
  -5  -5   9       59.46       58.38      7.97 o
  -4  -5   9     1272.97     1335.60     32.72 o
  -3  -5   9      408.97      390.26     20.10 o
  -2  -5   9      117.80      104.09      5.01 o
  -1  -5   9       66.19       57.70      4.05 o
   0  -5   9      258.56      241.69      8.89 o
   1  -5   9     1527.64     1464.64     44.50 o
   2  -5   9      557.12      531.07     12.19 o
   3  -5   9      210.12      200.21     17.65 o
   4  -5   9      539.60      551.99     36.21 o
   5  -5   9       47.25       58.26      8.40 o
   6  -5   9       35.40       21.25     11.38 o
   7  -5   9      229.26      224.95     27.01 o
   8  -5   9        0.21       26.29     16.80 o
 -12  -4   9      220.09      186.70     15.31 o
 -11  -4   9      135.08      152.46     41.63 o
 -10  -4   9       60.76       78.59     15.27 o
  -9  -4   9       82.35       84.44     12.42 o
  -8  -4   9       19.97       21.93     10.73 o
  -7  -4   9       97.27       79.28     12.07 o
  -6  -4   9     1976.55     2064.26     39.78 o
  -5  -4   9      282.46      296.00     14.02 o
  -4  -4   9       16.64       13.71      7.57 o
  -3  -4   9      267.57      249.35     12.54 o
  -2  -4   9       30.65       29.08      4.36 o
  -1  -4   9      106.10      103.34      4.96 o
   0  -4   9       39.92       38.98      5.99 o
   1  -4   9      729.68      693.30     10.09 o
   2  -4   9     2532.12     2629.74     51.04 o
   3  -4   9      194.37      185.45      7.27 o
   4  -4   9     1097.85      966.88     46.88 o
   5  -4   9       26.47       41.18     10.12 o
   6  -4   9       81.59       83.72     10.09 o
   7  -4   9       88.91       79.86     10.14 o
   8  -4   9        4.35       16.37      7.72 o
 -12  -3   9       46.89       45.55     11.84 o
 -11  -3   9        3.75       11.12     10.38 o
 -10  -3   9       30.28       20.59     10.22 o
  -9  -3   9      173.84      173.17     15.95 o
  -8  -3   9       63.54       54.39     13.03 o
  -7  -3   9       14.67        5.92     10.34 o
  -6  -3   9      226.72      250.70     20.38 o
  -5  -3   9      486.77      524.16     18.25 o
  -4  -3   9     1970.93     2195.21     79.07 o
  -3  -3   9       75.32       89.50     11.33 o
  -2  -3   9       20.56       33.10      4.58 o
  -1  -3   9     1490.68     1501.61     19.99 o
   0  -3   9      338.42      329.28      5.96 o
   1  -3   9       94.74       84.29      3.79 o
   2  -3   9      182.18      165.89      4.54 o
   3  -3   9      648.95      666.18     10.09 o
   4  -3   9      756.75      778.16     14.12 o
   5  -3   9      280.44      245.22     20.98 o
   6  -3   9      744.01      647.68     48.36 o
   7  -3   9      856.63      869.93     37.10 o
   8  -3   9       35.36       29.56      9.57 o
   9  -3   9        0.88       11.27      9.51 o
 -11  -2   9        0.57       13.04      9.57 o
 -10  -2   9        1.81        8.41      9.29 o
  -9  -2   9        6.37       21.78     20.23 o
  -8  -2   9        0.12       21.54     14.72 o
  -7  -2   9      256.10      250.23     16.81 o
  -6  -2   9       84.81       89.19     14.00 o
  -5  -2   9       54.48       54.68     13.16 o
  -4  -2   9       39.84       52.91     11.33 o
  -3  -2   9        3.06        8.87      4.69 o
  -2  -2   9     1578.00     1598.12     36.11 o
  -1  -2   9        0.02        1.84      1.97 o
   0  -2   9        0.25        2.20      2.13 o
   1  -2   9     1498.10     1588.87     18.15 o
   2  -2   9      134.13      105.92     11.34 o
   3  -2   9      748.79      742.61     18.64 o
   4  -2   9      723.45      695.61     27.50 o
   5  -2   9      250.79      268.62     14.23 o
   6  -2   9       16.63       18.51      8.23 o
   7  -2   9      781.03      781.91     33.84 o
   8  -2   9       53.66       58.12     11.25 o
   9  -2   9      205.46      195.44     16.07 o
 -11  -1   9      114.60      122.57     16.10 o
 -10  -1   9        4.45       -1.89     11.28 o
  -9  -1   9       90.15       75.27     12.89 o
  -8  -1   9       65.59       58.69     16.07 o
  -7  -1   9       26.39       19.23      9.84 o
  -6  -1   9      129.46      118.74     17.01 o
  -5  -1   9     1160.46     1196.87     42.11 o
  -4  -1   9       97.71       75.95     18.83 o
  -3  -1   9       29.85       28.43      8.45 o
  -2  -1   9      471.61      469.97     12.17 o
  -1  -1   9     2848.02     3042.98     43.40 o
   0  -1   9        1.35        1.63      1.91 o
   1  -1   9       62.34       66.09      3.27 o
   2  -1   9        7.91        4.24      2.22 o
   3  -1   9      163.59      162.53     10.09 o
   4  -1   9      751.47      803.46     23.09 o
   5  -1   9      540.99      529.58     25.56 o
   6  -1   9       56.06       24.89      9.98 o
   7  -1   9       10.33       11.69      9.12 o
   8  -1   9        3.23       10.40      8.78 o
   9  -1   9      180.14      214.88     17.57 o
  10  -1   9       60.56       57.80     12.53 o
 -11   0   9       61.60       84.14     15.78 o
 -10   0   9       36.29       23.10     11.19 o
  -9   0   9      517.85      520.77     23.80 o
  -8   0   9      114.09      136.48     15.14 o
  -7   0   9      422.28      456.76     20.76 o
  -6   0   9      277.94      271.22     18.61 o
  -5   0   9        0.59       11.04      9.94 o
  -4   0   9        7.05       15.87      8.55 o
  -3   0   9      588.76      508.31     23.43 o
  -2   0   9      266.38      270.96      9.01 o
  -1   0   9       49.80       46.91      4.48 o
   0   0   9      706.90      632.05     12.55 o
   1   0   9      127.33      110.18      3.81 o
   2   0   9        6.45        5.39      1.85 o
   3   0   9        0.00        6.38      6.33 o
   4   0   9       27.04       38.18      9.44 o
   5   0   9     1426.70     1267.78     26.35 o
   6   0   9      907.39      789.43     32.05 o
   7   0   9      265.90      267.11     27.88 o
   8   0   9      774.86      741.94     29.26 o
   9   0   9       43.64       45.20     12.60 o
  10   0   9        1.30        5.67     11.55 o
 -11   1   9      396.39      404.44     17.81 o
 -10   1   9        0.18       13.61      7.31 o
  -9   1   9        3.19        5.64      9.32 o
  -8   1   9       41.56       33.42     10.61 o
  -7   1   9      221.45      230.30     15.81 o
  -6   1   9     1062.75     1049.49     29.83 o
  -5   1   9       16.65       27.49     10.20 o
  -4   1   9       33.82       45.65     11.20 o
  -3   1   9        0.40        2.00      7.05 o
  -2   1   9       11.34        9.16      4.60 o
  -1   1   9     1027.71     1033.30     21.18 o
   0   1   9     1051.76     1108.19     13.16 o
   1   1   9     1816.38     1922.65     20.51 o
   2   1   9        0.95       -1.25      2.66 o
   3   1   9       91.12       72.52     12.15 o
   4   1   9      361.41      375.42     13.76 o
   5   1   9       18.06       16.11     10.11 o
   6   1   9       48.89       49.21     13.40 o
   7   1   9       16.80       10.60     16.41 o
   8   1   9       72.36       89.41     22.56 o
   9   1   9      266.12      257.82     25.80 o
  10   1   9      618.02      603.28     58.65 o
  11   1   9      330.30      338.87     28.22 o
 -11   2   9        1.70       12.22      7.05 o
 -10   2   9      418.19      396.17     17.28 o
  -9   2   9        2.01        7.72      7.37 o
  -8   2   9      151.28      156.79     10.98 o
  -7   2   9      226.13      209.43     18.38 o
  -6   2   9        0.37       10.00     10.92 o
  -5   2   9       10.54       24.91     14.08 o
  -4   2   9       42.33       36.73     15.05 o
  -3   2   9      702.26      715.50     20.47 o
  -2   2   9     1916.71     1910.60     50.68 o
  -1   2   9       89.22       86.66      5.10 o
   0   2   9     1978.17     2031.71     32.52 o
   1   2   9      244.85      238.21      5.44 o
   2   2   9      695.83      706.78     12.65 o
   3   2   9       82.57       71.16      2.77 o
   4   2   9       73.10      111.46     10.63 o
   5   2   9     4594.61     4934.29     87.16 o
   6   2   9      424.56      432.91     16.98 o
   7   2   9       84.23       89.69     16.57 o
   8   2   9        0.04       36.40     23.48 o
   9   2   9       14.49        5.47     16.41 o
  10   2   9        4.94       15.97     15.35 o
  11   2   9       83.06       66.24     12.98 o
 -10   3   9      186.01      155.58     12.46 o
  -9   3   9      149.67      118.33     12.32 o
  -8   3   9       27.52       13.75      6.38 o
  -7   3   9       41.36       34.42      8.06 o
  -6   3   9       59.21       60.29      9.07 o
  -5   3   9      530.71      551.81     15.54 o
  -4   3   9       52.59       48.28      6.89 o
  -3   3   9      165.56      209.18      9.58 o
  -2   3   9     1897.39     1966.50     14.23 o
  -1   3   9     3298.77     3649.48     67.09 o
   0   3   9     6788.94     7952.18     96.51 o
   1   3   9     3969.80     4379.00     38.84 o
   2   3   9       85.82      117.79      4.33 o
   3   3   9      135.34      158.13     17.64 o
   4   3   9        7.97        6.48      2.96 o
   5   3   9      113.24      120.78      4.89 o
   6   3   9     1348.05     1304.37     16.63 o
   7   3   9     1064.11     1011.85     34.03 o
   8   3   9        1.88        5.80     10.49 o
   9   3   9       28.73       32.05     25.51 o
  10   3   9      282.30      269.05     17.69 o
  11   3   9        2.57       17.48     17.18 o
 -10   4   9        2.37        8.64      6.41 o
  -9   4   9        0.01        6.37      6.63 o
  -8   4   9       96.42       93.61     12.31 o
  -7   4   9      300.63      283.78     11.67 o
  -6   4   9      907.93      868.41     20.90 o
  -5   4   9      935.92      917.00     20.67 o
  -4   4   9       53.56       68.28      7.43 o
  -3   4   9      528.10      554.72     20.19 o
  -2   4   9      245.09      272.23     14.88 o
  -1   4   9      177.46      178.47     11.53 o
   0   4   9     2481.02     2652.04     62.03 o
   1   4   9      146.78       99.76      3.25 o
   2   4   9     2856.12     3287.69     35.93 o
   3   4   9      113.00       76.37      5.30 o
   4   4   9        7.06       14.88     12.05 o
   5   4   9        1.30        3.22      3.19 o
   6   4   9       41.15       40.49      3.54 o
   7   4   9      129.05      116.43      7.86 o
   8   4   9      162.40      168.27     18.96 o
   9   4   9      397.44      386.51     25.07 o
  10   4   9       40.42       52.85     18.23 o
  11   4   9      255.11      261.57     18.74 o
  12   4   9       34.50       28.61     14.57 o
  -9   5   9       33.50       24.08      8.66 o
  -8   5   9      165.99      143.75     11.94 o
  -7   5   9       12.23       16.77      7.23 o
  -6   5   9        7.60        5.96      5.27 o
  -5   5   9      122.47      115.70     10.26 o
  -4   5   9      672.25      587.56     15.32 o
  -3   5   9     1617.69     1549.26     39.69 o
  -2   5   9      879.57      858.00     16.49 o
  -1   5   9       45.52       36.69     15.37 o
   0   5   9       11.33       19.19     11.04 o
   1   5   9      251.67      286.78     13.54 o
   2   5   9      104.39      112.01      8.21 o
   3   5   9      315.44      333.06      9.58 o
   4   5   9     2246.02     2370.02     38.53 o
   5   5   9      585.63      555.68     13.33 o
   6   5   9     1527.38     1389.02     24.64 o
   7   5   9     3869.75     3987.59     53.78 o
   8   5   9      108.04       96.17     14.52 o
   9   5   9        0.50        0.29     18.83 o
  10   5   9        0.01       10.07     16.41 o
  11   5   9       55.55       92.23     16.03 o
  12   5   9      180.16      160.42     16.02 o
  -9   6   9        9.32       26.30     13.38 o
  -8   6   9      220.62      181.91     11.93 o
  -7   6   9      407.16      405.85     26.04 o
  -6   6   9      176.59      171.99     10.39 o
  -5   6   9        1.02       10.15      6.52 o
  -4   6   9       16.37       26.73      7.29 o
  -3   6   9      128.60      119.03      7.89 o
  -2   6   9     1998.28     1923.82     35.00 o
  -1   6   9      100.74       81.53     17.85 o
   0   6   9       52.95       35.41      3.66 o
   1   6   9      184.68      206.45      5.43 o
   2   6   9      528.18      512.00     15.29 o
   3   6   9     1129.68     1093.43     18.30 o
   4   6   9      144.78      139.78     10.02 o
   5   6   9      333.37      312.30     15.32 o
   6   6   9      582.17      517.68     14.00 o
   7   6   9        8.86        6.83      5.53 o
   8   6   9      514.80      514.26     35.02 o
   9   6   9      359.14      313.98     17.91 o
  10   6   9     1169.50     1183.80     41.15 o
  11   6   9       17.24        5.57     15.59 o
  12   6   9       21.76       36.64     20.62 o
  -8   7   9       23.10       26.24      7.77 o
  -7   7   9        0.97        9.87      6.91 o
  -6   7   9      136.55      147.62     10.22 o
  -5   7   9      275.57      274.42     11.94 o
  -4   7   9      498.31      469.60     12.90 o
  -3   7   9      242.39      234.15     10.84 o
  -2   7   9     1144.95     1057.81     24.94 o
  -1   7   9     1068.22      976.53     25.13 o
   0   7   9      253.58      220.26      7.30 o
   1   7   9      159.12      167.85     12.31 o
   2   7   9       87.96       83.91     10.91 o
   3   7   9        1.36       14.42      9.95 o
   4   7   9      221.01      206.49     11.58 o
   5   7   9       24.61       32.05     13.80 o
   6   7   9       28.67       20.84      9.41 o
   7   7   9        0.38        5.75      5.51 o
   8   7   9       48.98       52.71      9.11 o
   9   7   9      140.68      116.98     10.14 o
  10   7   9       96.05      107.46     24.69 o
  11   7   9       10.49       22.32     22.22 o
  12   7   9        9.78       25.61     22.07 o
  -8   8   9        0.21       15.68     15.15 o
  -7   8   9        9.83        7.12      8.80 o
  -6   8   9       41.74       49.69     11.84 o
  -5   8   9       25.12       33.38      6.94 o
  -4   8   9        8.81       14.71      7.08 o
  -3   8   9     1558.42     1544.95     26.34 o
  -2   8   9     5395.56     5575.98     41.87 o
  -1   8   9      181.57      162.78     14.49 o
   0   8   9      264.60      245.34     16.35 o
   1   8   9       23.15        8.59     10.40 o
   2   8   9        0.11       -0.46      2.09 o
   3   8   9       19.41        9.76      3.30 o
   4   8   9      371.76      343.98     17.72 o
   5   8   9     2438.49     2352.02     43.16 o
   6   8   9       20.68       12.38      8.43 o
   7   8   9      163.03      172.47     12.83 o
   8   8   9      116.69      121.66      9.84 o
   9   8   9      385.64      367.90     15.02 o
  10   8   9      114.72      113.98     12.97 o
  11   8   9      816.82      864.89     38.53 o
  12   8   9       18.87       23.24     22.95 o
  -7   9   9      149.51      172.50     14.09 o
  -6   9   9      189.52      171.88     15.90 o
  -5   9   9       16.27       15.34      5.62 o
  -4   9   9        7.12       13.66      6.22 o
  -3   9   9      581.46      532.99     17.46 o
  -2   9   9       22.75       24.86      9.16 o
  -1   9   9      660.54      617.89     23.13 o
   0   9   9      496.80      449.65     17.38 o
   1   9   9     6263.85     6262.99    101.80 o
   2   9   9       17.59       24.19      4.79 o
   3   9   9      184.42      166.31     14.11 o
   4   9   9        6.41       17.60     14.30 o
   5   9   9       19.02       18.75     10.02 o
   6   9   9     1580.56     1539.66     29.89 o
   7   9   9       10.37        3.53      8.04 o
   8   9   9        4.65       12.25      9.39 o
   9   9   9       76.51       82.60     10.54 o
  10   9   9      292.90      280.82     21.44 o
  11   9   9       61.54       73.39     24.35 o
  12   9   9        1.20       18.20     17.23 o
  -6  10   9       18.76       13.85      8.06 o
  -5  10   9      223.13      246.15     19.99 o
  -4  10   9      792.74      780.99     22.93 o
  -3  10   9      270.26      247.60     17.35 o
  -2  10   9       60.35       35.91     10.85 o
  -1  10   9       23.65       24.22     10.64 o
   0  10   9      178.05      157.79     13.13 o
   1  10   9       22.41       11.43     10.66 o
   2  10   9      669.56      650.16     31.54 o
   3  10   9       39.51       39.40     12.15 o
   4  10   9      292.25      298.29     15.42 o
   5  10   9      163.28      167.01     13.10 o
   6  10   9     1177.07     1107.86     27.02 o
   7  10   9      115.09       90.35     10.70 o
   8  10   9       64.07       74.09     11.26 o
   9  10   9      384.54      367.46     40.76 o
  10  10   9       37.69       32.00     16.51 o
  11  10   9       12.07       10.75     16.99 o
  12  10   9       25.11       60.12     23.62 o
  -5  11   9        4.05        8.28      7.37 o
  -4  11   9       49.02       38.09     13.81 o
  -3  11   9       15.45        8.21      4.73 o
  -2  11   9        0.52        7.00      4.97 o
  -1  11   9      117.63      150.41     23.84 o
   0  11   9      329.08      305.33     13.86 o
   1  11   9      763.20      725.28     21.96 o
   2  11   9       70.50       79.72     12.36 o
   3  11   9       41.18       14.28      8.86 o
   4  11   9      353.56      313.32     19.97 o
   5  11   9      864.84      817.22     40.76 o
   6  11   9       95.18       77.77     11.52 o
   7  11   9        8.70        2.69      7.13 o
   8  11   9       25.81       44.49     12.23 o
   9  11   9      140.01      142.71     22.68 o
  10  11   9        1.63        4.09      6.89 o
  11  11   9        0.05       13.32     10.82 o
  -4  12   9       48.78       59.99     16.96 o
  -3  12   9       45.83       44.06     15.82 o
  -2  12   9        9.25        6.67      5.32 o
  -1  12   9       20.30       18.44      9.73 o
   0  12   9      271.73      284.87     16.12 o
   1  12   9       19.60       31.07      9.74 o
   2  12   9      371.35      326.66     14.33 o
   3  12   9      478.35      446.83     16.65 o
   4  12   9      465.58      482.24     18.65 o
   5  12   9       37.82       27.11     12.54 o
   6  12   9        3.00        3.55      7.73 o
   7  12   9       99.70      114.72     13.24 o
   8  12   9      203.75      201.22     12.82 o
   9  12   9      189.70      154.26     12.72 o
  10  12   9       11.28        4.98      7.45 o
  11  12   9       58.74       63.33     12.11 o
  -2  13   9        1.61       20.28     13.60 o
  -1  13   9        0.23        7.31      9.10 o
   0  13   9        4.93       -1.26     13.22 o
   1  13   9        3.99       15.88     16.46 o
   2  13   9       86.94       77.57     13.77 o
   3  13   9      164.08      160.00     22.95 o
   4  13   9      122.58      104.59     11.99 o
   5  13   9        1.44        8.77      8.34 o
   6  13   9      132.55      135.36     13.21 o
   7  13   9       15.25       11.19      9.75 o
   8  13   9        0.21        3.47      7.46 o
   9  13   9       12.01       11.46      8.49 o
  10  13   9       88.69       92.41     12.95 o
  -1  14   9      119.86      110.66     19.12 o
   0  14   9      597.78      696.58     36.74 o
   1  14   9       14.93       28.80     18.10 o
   2  14   9        8.14       11.51      7.59 o
   3  14   9       15.59       18.76     11.55 o
   4  14   9       14.94       12.46      6.31 o
   5  14   9       57.91       41.63     18.44 o
   6  14   9      100.59      102.51     15.90 o
   7  14   9      168.11      194.77     15.16 o
   8  14   9      184.26      219.90     20.74 o
   9  14   9       61.14       70.89     15.15 o
   1  15   9        0.55        8.18     12.59 o
   2  15   9       14.51       25.61     17.72 o
   3  15   9      383.29      415.67     29.58 o
   4  15   9      120.93      132.39     20.77 o
   6  15   9       68.76       67.86     10.72 o
   7  15   9       31.22       38.78     15.51 o
   8  15   9        0.60       10.79      9.27 o
  -5 -12  10       50.86       55.43     15.35 o
  -4 -12  10        0.07       11.13     13.51 o
  -8 -11  10        2.04       17.52     15.97 o
  -7 -11  10        4.83        0.92     11.13 o
  -6 -11  10       27.94       54.31     17.81 o
  -5 -11  10       37.40       40.13     15.83 o
  -4 -11  10       13.69       16.12     10.36 o
  -3 -11  10       20.76       14.52      9.05 o
  -2 -11  10     1535.83     1745.71     44.68 o
   0 -11  10       14.09       20.43     18.59 o
  -9 -10  10       62.22       45.31     24.45 o
  -7 -10  10      152.10      135.35     43.61 o
  -6 -10  10      330.37      407.98     33.98 o
  -5 -10  10       27.83       14.33     12.10 o
  -4 -10  10       32.26       36.45     13.36 o
  -3 -10  10       36.28       42.84     13.84 o
  -2 -10  10        2.99        5.13      8.42 o
  -1 -10  10       13.63       15.97      8.52 o
   0 -10  10       34.93       18.28      8.39 o
   1 -10  10      204.56      148.85     70.29 o
   2 -10  10      129.28      106.30     74.26 o
 -10  -9  10      133.32       93.28     49.52 o
  -9  -9  10        2.39        1.26      8.57 o
  -8  -9  10       55.80       43.23     21.54 o
  -6  -9  10      115.64      125.76     22.85 o
  -5  -9  10      752.36      790.05     36.31 o
  -4  -9  10      119.31      123.10     16.41 o
  -3  -9  10      268.08      287.05     21.73 o
  -2  -9  10       28.58       31.76     14.18 o
  -1  -9  10        0.23       10.65      8.18 o
   0  -9  10        3.16        6.24     14.72 o
   1  -9  10       56.14       57.87     10.33 o
   2  -9  10      116.90       95.02     52.23 o
   3  -9  10        3.17        4.99      9.63 o
 -10  -8  10      191.50      213.34     40.32 o
  -9  -8  10        2.64        6.47      5.09 o
  -8  -8  10        3.78       10.16      6.68 o
  -7  -8  10      137.78      150.69     13.68 o
  -6  -8  10       12.62        8.52     11.57 o
  -5  -8  10        8.61        7.89     11.57 o
  -4  -8  10      419.37      370.85     22.85 o
  -3  -8  10      113.03      117.58     15.78 o
  -2  -8  10      400.75      495.59     25.17 o
  -1  -8  10      267.17      250.41     17.86 o
   0  -8  10      417.00      433.85     19.69 o
   1  -8  10      244.19      260.29     50.05 o
   2  -8  10      277.22      275.49     64.67 o
   3  -8  10      168.51      167.00     71.88 o
   4  -8  10      150.11      230.56     36.64 o
 -11  -7  10        0.06        1.23      9.46 o
 -10  -7  10        5.15       12.23      9.17 o
  -9  -7  10       25.85       26.60     16.26 o
  -8  -7  10      946.09     1003.25     25.79 o
  -7  -7  10      244.32      225.95     14.14 o
  -5  -7  10      118.58      119.14     12.72 o
  -4  -7  10      844.62      906.18     38.68 o
  -3  -7  10      269.75      230.61     17.67 o
  -2  -7  10      874.03      976.33     34.22 o
  -1  -7  10      136.27      129.59     13.89 o
   0  -7  10      334.56      331.88     16.89 o
   1  -7  10      481.09      475.36     16.75 o
   2  -7  10      186.34      168.14     11.16 o
   3  -7  10        1.27       11.71     11.47 o
   4  -7  10      310.38      267.60     24.78 o
   5  -7  10      187.49      182.06     20.14 o
 -11  -6  10        1.26       16.10      8.28 o
 -10  -6  10       35.01       69.09     16.02 o
  -9  -6  10        5.18        6.94      9.41 o
  -8  -6  10      167.07      154.58     20.98 o
  -7  -6  10      297.15      303.40     17.43 o
  -6  -6  10      352.76      337.73     17.33 o
  -5  -6  10      462.29      461.67     15.23 o
  -4  -6  10       39.44       48.91     13.56 o
  -3  -6  10      292.22      292.22     16.82 o
  -2  -6  10      358.59      357.20     13.12 o
  -1  -6  10       48.79       49.71      5.00 o
   0  -6  10      297.55      313.19     17.23 o
   1  -6  10      338.62      330.62     14.47 o
   2  -6  10      253.82      249.97     52.76 o
   3  -6  10      585.58      537.27     30.01 o
   4  -6  10      139.23      106.35     16.56 o
   5  -6  10      250.39      211.98     20.23 o
   6  -6  10      234.27      227.18     21.59 o
 -11  -5  10        0.85       17.84     12.89 o
 -10  -5  10        9.18       10.14      7.80 o
  -9  -5  10      114.13       91.34     11.14 o
  -8  -5  10      158.50      157.35     12.05 o
  -7  -5  10      804.61      829.98     60.07 o
  -6  -5  10      127.17      110.18     11.65 o
  -5  -5  10        2.35       10.79      8.04 o
  -4  -5  10       48.86       52.03      8.27 o
  -3  -5  10      103.47       95.97      8.79 o
  -2  -5  10       82.80       70.22      4.77 o
  -1  -5  10     1854.20     1868.02     35.90 o
   0  -5  10      283.89      269.91     19.30 o
   2  -5  10       41.60       42.12      6.18 o
   3  -5  10        5.20       12.34      6.58 o
   4  -5  10       33.82       36.02      7.62 o
   5  -5  10      329.93      345.82     23.53 o
   6  -5  10      113.26      121.70     23.09 o
   7  -5  10      197.73      204.38     21.78 o
 -11  -4  10        2.80        8.98     10.94 o
 -10  -4  10       20.00       21.95     11.67 o
  -9  -4  10       32.59       15.31      9.26 o
  -8  -4  10      164.64      174.07     14.54 o
  -7  -4  10      443.72      420.95     22.56 o
  -6  -4  10     3677.45     3821.22     41.36 o
  -5  -4  10      127.01      143.55     13.43 o
  -4  -4  10      811.95      895.44     27.20 o
  -3  -4  10      135.84      147.68     10.27 o
  -2  -4  10      292.05      266.89     11.67 o
  -1  -4  10       98.77       95.67      5.67 o
   0  -4  10       41.01       40.07      4.65 o
   1  -4  10      873.26      795.32     14.27 o
   2  -4  10      200.88      193.19      6.60 o
   3  -4  10      185.20      177.55      7.56 o
   4  -4  10       54.24       35.68      9.20 o
   5  -4  10       80.24       78.58      9.87 o
   6  -4  10        0.09       -0.86      6.45 o
   7  -4  10      232.22      220.07     19.05 o
   8  -4  10      218.51      230.47     26.24 o
 -11  -3  10      294.54      270.40     18.22 o
 -10  -3  10      180.05      197.97     16.25 o
  -9  -3  10       10.45       15.23      9.78 o
  -8  -3  10       14.74       10.95      8.95 o
  -7  -3  10        7.19        0.82      9.29 o
  -6  -3  10       77.86       64.52     16.51 o
  -5  -3  10       90.24       86.62     13.07 o
  -4  -3  10        0.11        9.68     10.60 o
  -3  -3  10     2187.66     2313.58    104.34 o
  -2  -3  10      245.98      226.91     12.12 o
  -1  -3  10       16.96       15.79      3.66 o
   0  -3  10      270.62      276.61      7.78 o
   1  -3  10       15.16       19.27      2.99 o
   2  -3  10     1398.45     1402.25     16.87 o
   3  -3  10     1715.97     1729.24     31.77 o
   4  -3  10      103.41       94.88     12.88 o
   5  -3  10       14.04       22.85      9.34 o
   6  -3  10      447.72      423.28     16.76 o
   7  -3  10       61.63       50.02     11.47 o
   8  -3  10       12.06       12.81     13.77 o
   9  -3  10      193.36      185.38     27.50 o
 -10  -2  10       69.48       64.04     25.90 o
  -9  -2  10      352.76      348.18     24.06 o
  -8  -2  10      269.76      265.36     17.10 o
  -7  -2  10      178.50      186.05     16.53 o
  -6  -2  10       57.36       81.89     16.07 o
  -5  -2  10        3.26        8.05      8.64 o
  -4  -2  10       10.68       19.83      8.09 o
  -3  -2  10       14.46       11.38      7.41 o
  -2  -2  10      453.06      435.57     21.47 o
  -1  -2  10     1076.07     1094.63     24.88 o
   0  -2  10       55.96       66.39      3.61 o
   1  -2  10      263.18      301.14      7.06 o
   2  -2  10      251.95      242.73      5.57 o
   3  -2  10      194.77      231.68     10.36 o
   4  -2  10        2.26        2.21      8.17 o
   5  -2  10        4.03       16.65     16.89 o
   6  -2  10       51.81       52.28     15.78 o
   7  -2  10      526.69      646.67     32.24 o
   8  -2  10      161.65      178.51     12.61 o
   9  -2  10      216.20      206.60     14.93 o
 -11  -1  10       14.46       33.26     16.56 o
 -10  -1  10       52.71       47.70     12.10 o
  -9  -1  10       64.50       63.92     13.02 o
  -8  -1  10       74.24       87.49     15.46 o
  -7  -1  10      168.67      162.78     13.57 o
  -6  -1  10      254.88      247.99     36.50 o
  -5  -1  10       24.23       27.01     20.04 o
  -4  -1  10       20.46       17.78      9.18 o
  -3  -1  10        4.40        5.52      4.01 o
  -2  -1  10       16.98       27.05      4.36 o
  -1  -1  10      180.67      181.23      6.94 o
   0  -1  10      160.84      208.62      5.61 o
   1  -1  10      534.91      516.34     13.35 o
   2  -1  10       14.27       24.66      2.85 o
   3  -1  10      324.72      350.72     12.58 o
   4  -1  10     1291.99     1270.31     30.81 o
   5  -1  10      137.26      129.14     11.57 o
   6  -1  10        1.97        5.08      8.25 o
   7  -1  10      202.74      190.97     19.07 o
   8  -1  10       12.57        3.10     13.36 o
   9  -1  10       30.25       64.03     13.07 o
  10  -1  10        1.97       21.10     10.30 o
 -11   0  10      108.08      118.23     16.99 o
 -10   0  10       95.91      113.54     16.25 o
  -9   0  10        3.06        6.80      9.65 o
  -8   0  10        0.66        7.30      9.19 o
  -7   0  10        0.04       15.46      9.94 o
  -6   0  10       41.51       46.19     23.40 o
  -5   0  10        5.41       -0.12     10.42 o
  -4   0  10      451.30      465.77     18.62 o
  -3   0  10      283.39      267.88     19.80 o
  -2   0  10       46.22       40.66      7.31 o
  -1   0  10      220.06      251.98      7.76 o
   0   0  10      440.07      474.06      7.32 o
   1   0  10      296.01      298.59      6.06 o
   2   0  10        6.54        4.75      2.42 o
   3   0  10      440.13      455.06     16.93 o
   4   0  10      114.79      111.61     10.53 o
   5   0  10      143.37      124.26     12.41 o
   6   0  10      158.43      175.18     15.56 o
   7   0  10       75.15       74.62     14.89 o
   8   0  10        0.43       -0.74      9.06 o
   9   0  10       20.53       19.75     14.96 o
  10   0  10       90.85       95.46     20.38 o
 -11   1  10      145.32      141.87     12.94 o
 -10   1  10      135.66      144.47     11.92 o
  -9   1  10       43.74       48.14      9.97 o
  -8   1  10      132.27      126.56     14.01 o
  -7   1  10      481.39      428.43     17.68 o
  -6   1  10      205.00      182.81     43.69 o
  -5   1  10       25.49       30.90     12.61 o
  -4   1  10       46.27       44.57     11.23 o
  -3   1  10        0.25        2.21      7.62 o
  -2   1  10      204.79      232.25      8.88 o
  -1   1  10     1092.35     1112.68     12.41 o
   0   1  10     1930.15     1839.58     17.92 o
   1   1  10      123.48      116.94      4.79 o
   2   1  10      127.61      119.75      4.19 o
   3   1  10      159.40      208.25     14.72 o
   4   1  10        2.15        1.85      6.58 o
   5   1  10      311.35      393.24     17.39 o
   6   1  10      468.97      409.31     20.04 o
   7   1  10       72.24       82.17     12.85 o
   8   1  10      827.27      790.08     29.33 o
   9   1  10      118.08      120.00     41.39 o
  10   1  10       20.31       19.23     11.29 o
  11   1  10       17.94       20.23     18.06 o
 -10   2  10       79.17       78.11     10.36 o
  -9   2  10       44.04       51.86      9.27 o
  -8   2  10      128.11      111.53     10.24 o
  -7   2  10        2.31       -6.23     12.97 o
  -6   2  10       76.16       79.64     20.52 o
  -5   2  10      111.97      104.64     17.18 o
  -4   2  10      740.05      676.21     23.85 o
  -3   2  10      453.17      402.57     17.74 o
  -2   2  10        2.30        1.95      4.17 o
  -1   2  10      257.11      283.64      6.94 o
   0   2  10      435.57      443.01     14.44 o
   1   2  10       21.06       29.76      3.15 o
   2   2  10     2917.17     3093.54     17.09 o
   3   2  10     1044.79     1041.71     17.41 o
   4   2  10        0.57        9.83      8.40 o
   5   2  10      772.43      740.21     20.86 o
   6   2  10      113.80      118.90     15.71 o
   7   2  10       25.03       32.13     11.36 o
   8   2  10      112.94       84.17     16.77 o
   9   2  10       72.23       78.98     14.53 o
  10   2  10      187.76      206.18     16.39 o
  11   2  10      103.36      122.26     15.86 o
 -10   3  10        0.10        5.91      7.55 o
  -9   3  10      183.20      155.22     14.20 o
  -8   3  10       50.48       62.44      9.33 o
  -7   3  10       49.16       45.79      7.41 o
  -6   3  10        6.66       18.06     12.20 o
  -5   3  10        0.11        4.02      6.85 o
  -4   3  10       37.43       30.36      6.45 o
  -3   3  10        2.66       12.01      4.90 o
  -2   3  10      255.83      232.85      3.09 o
  -1   3  10      895.21      892.51     23.74 o
   0   3  10     3215.61     3397.90    101.85 o
   1   3  10      764.75      772.92     11.67 o
   2   3  10      304.58      321.23      8.93 o
   3   3  10       88.54       84.90      5.30 o
   4   3  10        8.75       11.00      3.12 o
   5   3  10     1639.06     1648.99     31.92 o
   6   3  10        7.52       10.12      8.94 o
   7   3  10        2.43        5.16     10.73 o
   8   3  10      960.73      989.43     26.51 o
   9   3  10       54.37       44.55     15.62 o
  10   3  10      291.23      287.40     17.53 o
  11   3  10        0.83       10.11     11.25 o
 -10   4  10        1.13        8.58     11.50 o
  -9   4  10      366.01      380.12     16.19 o
  -8   4  10        1.43       11.13     10.99 o
  -7   4  10       14.11       16.43      7.51 o
  -6   4  10      394.51      391.08     13.10 o
  -5   4  10        5.20        0.66      5.29 o
  -4   4  10      172.66      179.94      9.70 o
  -3   4  10       15.45       14.25      4.39 o
  -2   4  10      307.54      301.68      7.29 o
  -1   4  10      634.30      669.64     19.71 o
   0   4  10     1064.68     1154.92     23.64 o
   1   4  10      426.59      407.89      8.19 o
   2   4  10     2767.91     3192.52     25.21 o
   3   4  10     1529.00     1583.42     16.71 o
   4   4  10       50.03       58.65      5.98 o
   5   4  10        0.91        6.23      2.93 o
   6   4  10     1339.23     1296.32     45.76 o
   7   4  10      232.86      215.78     13.51 o
   8   4  10      656.36      645.28     22.22 o
   9   4  10      137.93      128.48     14.11 o
  10   4  10       31.90       38.09     12.37 o
  11   4  10        8.49       12.66     10.17 o
  -9   5  10       27.19       23.44     13.00 o
  -8   5  10       81.84       99.35     13.11 o
  -7   5  10      159.35      146.87     11.99 o
  -6   5  10      435.24      426.04     14.33 o
  -5   5  10     1718.67     1680.74     40.42 o
  -4   5  10       31.71       25.85      8.10 o
  -3   5  10      383.91      365.12      9.76 o
  -2   5  10      573.62      530.13     25.37 o
  -1   5  10        0.79       13.08      8.67 o
   0   5  10        0.85        8.82      6.94 o
   1   5  10      646.77      616.47      8.68 o
   2   5  10     1317.91     1198.37     22.65 o
   3   5  10      662.54      616.04     17.00 o
   4   5  10      777.31      734.07     16.69 o
   5   5  10       18.55       16.40      5.62 o
   6   5  10      425.65      437.42     16.77 o
   7   5  10      132.62      135.86     18.13 o
   8   5  10      273.35      283.42     26.43 o
   9   5  10      157.79      207.35     18.55 o
  10   5  10       32.85       44.21     13.45 o
  11   5  10      258.33      291.76     21.79 o
  12   5  10      277.94      261.80     47.95 o
  -9   6  10      660.07      620.12     45.67 o
  -8   6  10       13.87       16.85     12.41 o
  -7   6  10       69.91       69.38     14.16 o
  -6   6  10      767.74      769.88     33.96 o
  -5   6  10        1.12        6.52      5.19 o
  -4   6  10      275.27      250.20     10.17 o
  -3   6  10      830.26      789.64     29.43 o
  -2   6  10     1852.44     1817.76     49.06 o
  -1   6  10      389.17      409.72     21.94 o
   0   6  10      569.45      520.96     30.64 o
   1   6  10        8.67       11.00      2.34 o
   2   6  10        5.35        1.86      7.13 o
   3   6  10       68.44       68.91     10.29 o
   4   6  10       91.34       98.75     10.38 o
   5   6  10     2275.76     2175.14     48.22 o
   6   6  10      197.43      216.97      8.17 o
   7   6  10     1939.55     1865.27     34.13 o
   8   6  10      149.25      139.32      9.23 o
   9   6  10      165.42      207.72     30.16 o
  10   6  10       33.21       16.89     17.43 o
  11   6  10      120.62      111.33     17.12 o
  12   6  10       47.17       80.53     33.30 o
  -8   7  10        0.35       11.14     11.90 o
  -7   7  10      256.91      217.11     24.01 o
  -6   7  10      666.81      626.98     14.80 o
  -5   7  10       55.73       67.01      7.84 o
  -4   7  10       41.67       45.71      9.40 o
  -3   7  10      981.56     1005.21     19.81 o
  -2   7  10      410.39      376.37     29.31 o
  -1   7  10       12.72        1.08      8.79 o
   0   7  10      105.28       94.17     14.09 o
   1   7  10        0.17        3.06      2.45 o
   2   7  10      465.49      411.87     21.44 o
   3   7  10      211.25      202.59     12.27 o
   4   7  10       19.91       27.55     12.76 o
   5   7  10      683.76      642.66     16.16 o
   6   7  10     2190.05     2247.09     43.25 o
   7   7  10      805.12      774.66     29.46 o
   8   7  10      682.03      688.34     18.28 o
   9   7  10       23.22       33.84     23.91 o
  10   7  10      491.89      508.37     30.30 o
  11   7  10      170.30      139.22     23.14 o
  12   7  10        5.07       32.67     20.19 o
  -7   8  10       45.78       42.29     12.34 o
  -6   8  10        1.23        5.15      9.33 o
  -5   8  10      327.06      316.67     11.56 o
  -4   8  10     1529.19     1442.96     35.35 o
  -3   8  10      537.76      518.46     15.99 o
  -2   8  10        6.39        7.84      5.08 o
  -1   8  10       65.67       57.49     14.50 o
   0   8  10      451.86      455.46     30.07 o
   1   8  10       30.63       22.83      4.53 o
   2   8  10       96.11       99.82     20.48 o
   3   8  10      281.01      253.69     19.29 o
   4   8  10      199.21      192.41     13.47 o
   5   8  10        4.45       16.47     11.81 o
   6   8  10     1422.16     1398.20     28.03 o
   7   8  10      523.60      516.36     15.79 o
   8   8  10        0.67       -0.44      5.14 o
   9   8  10      133.91      124.97     13.07 o
  10   8  10       20.23       44.00     22.99 o
  11   8  10       33.49       28.75     25.56 o
  12   8  10       21.75       10.75     16.41 o
  -7   9  10        0.24        0.80      7.89 o
  -6   9  10       40.93       60.36     16.65 o
  -5   9  10        0.61       -0.27      8.27 o
  -4   9  10        9.85       13.42      6.28 o
  -3   9  10       80.88       79.60     14.55 o
  -2   9  10      140.69      117.80     14.86 o
  -1   9  10     1187.99     1120.64     32.91 o
   0   9  10        4.37       -4.16     18.39 o
   1   9  10     2964.07     3043.17     53.59 o
   2   9  10       74.23       63.84      5.31 o
   3   9  10      118.98      143.32     17.05 o
   4   9  10      135.26      122.73     19.82 o
   5   9  10     1752.86     1690.94     66.71 o
   6   9  10     1408.52     1336.86     39.60 o
   7   9  10      761.94      696.48     25.22 o
   8   9  10       72.34       72.79     16.05 o
   9   9  10      111.78      154.58     20.72 o
  10   9  10      147.26      155.19     28.85 o
  11   9  10       13.81       26.09     17.77 o
  12   9  10      291.38      311.79     32.67 o
  -6  10  10      697.58      757.22     34.70 o
  -5  10  10      378.35      408.72     18.57 o
  -4  10  10      191.10      169.26     20.02 o
  -3  10  10        0.57        6.15      4.72 o
  -2  10  10       34.79       34.01      8.18 o
  -1  10  10       29.20       30.67     12.80 o
   0  10  10       72.30       66.17     13.70 o
   1  10  10      430.46      417.38     18.80 o
   2  10  10        3.71        4.53     11.23 o
   3  10  10       18.01       25.15      9.85 o
   4  10  10      265.35      273.42     15.66 o
   5  10  10       20.65       23.49      9.61 o
   6  10  10        0.26       -1.97      8.44 o
   7  10  10      280.99      247.12     14.92 o
   8  10  10      277.71      273.88     13.41 o
   9  10  10      101.27       79.27     20.28 o
  10  10  10       39.16       38.29      9.63 o
  -5  11  10        5.75       11.47      8.37 o
  -4  11  10        0.30        5.19      6.92 o
  -3  11  10      455.16      502.88     34.54 o
  -2  11  10      207.40      217.34     13.12 o
  -1  11  10      289.30      312.65     31.15 o
   0  11  10        4.41       14.87      9.20 o
   1  11  10      103.07      102.69     14.13 o
   2  11  10       84.79       89.27     12.64 o
   3  11  10      464.88      449.68     17.42 o
   4  11  10     1518.85     1461.84     31.32 o
   5  11  10       66.96       53.44     10.96 o
   6  11  10      579.12      513.84     17.92 o
   7  11  10      327.48      354.20     27.16 o
   8  11  10        0.30       -0.81      6.65 o
   9  11  10        0.61        8.37      9.82 o
  10  11  10        2.74       13.41      8.64 o
  11  11  10       27.76       30.74     19.51 o
  -4  12  10        2.74        5.39      6.58 o
  -3  12  10       90.79      109.11     28.58 o
  -2  12  10        0.99       16.57     14.62 o
  -1  12  10        0.44        7.36      7.57 o
   0  12  10       33.36       31.74      9.24 o
   1  12  10        2.87       20.61     10.49 o
   2  12  10       10.31        3.84      9.02 o
   3  12  10       62.52       57.79     11.40 o
   4  12  10       63.20       65.87     13.00 o
   5  12  10       81.57       74.43     11.31 o
   6  12  10        0.63        5.01      8.10 o
   7  12  10       56.52       46.17     11.04 o
   8  12  10        2.55       14.12     10.13 o
   9  12  10     1082.19     1111.02     62.74 o
  10  12  10       83.84       72.39     15.56 o
  11  12  10        4.04        5.62     15.39 o
  -2  13  10        4.26       14.88      9.61 o
  -1  13  10        0.04        8.33      6.88 o
   0  13  10        9.02       13.41     20.04 o
   1  13  10       45.24       55.14     12.01 o
   2  13  10       21.84       18.33      7.96 o
   3  13  10       49.28       62.74     15.37 o
   4  13  10       19.60       25.71     10.59 o
   5  13  10       49.67       48.66     12.04 o
   6  13  10        0.03       16.34      9.64 o
   7  13  10        0.19       -0.98      9.41 o
   8  13  10       52.72       31.90     15.59 o
   9  13  10        1.09        6.95      8.43 o
  10  13  10       28.23       26.36      9.44 o
  -1  14  10       13.09        2.42     13.36 o
   0  14  10      107.46      104.61     19.56 o
   1  14  10        3.03        4.85      6.21 o
   2  14  10        4.04       16.40      8.05 o
   3  14  10       50.00       61.53     19.07 o
   4  14  10      201.84      210.14     22.17 o
   5  14  10      684.71      700.01     21.95 o
   6  14  10       14.15       24.30     10.80 o
   7  14  10       21.16       20.30      9.38 o
   8  14  10        9.64        4.22      7.60 o
   9  14  10       33.46       30.89      9.67 o
   1  15  10      126.99      166.47     20.96 o
   2  15  10        7.58       21.01     12.39 o
   3  15  10       45.91       39.11     17.62 o
   4  15  10       45.77       69.38     17.09 o
   5  15  10       16.92       27.07      8.63 o
   6  15  10      130.57      129.34     12.49 o
   7  15  10      178.73      188.89     16.24 o
   8  15  10      136.79      117.63     15.83 o
  -6 -11  11        1.81       24.01     16.17 o
  -5 -11  11       96.61       92.99     19.80 o
  -4 -11  11      153.15      195.52     20.52 o
  -3 -11  11        0.37        7.60      9.29 o
  -2 -11  11        0.01        1.98      8.66 o
  -8 -10  11        7.98        8.08     10.12 o
  -7 -10  11       15.82       12.73     12.25 o
  -6 -10  11      233.39      237.29     50.00 o
  -5 -10  11       26.65       38.73     15.44 o
  -4 -10  11       24.51       21.98      9.54 o
  -3 -10  11      345.66      334.30     22.51 o
  -2 -10  11      889.92      884.01     36.06 o
  -1 -10  11      146.04      163.71     16.85 o
   0 -10  11       46.91       38.34     23.33 o
   1 -10  11      100.37       75.81     54.26 o
  -9  -9  11      205.02      148.42     30.79 o
  -7  -9  11      200.16      198.18     36.01 o
  -6  -9  11      270.91      292.86     37.95 o
  -5  -9  11      106.25      113.42     21.35 o
  -4  -9  11       69.10       68.64     14.13 o
  -3  -9  11        6.42        7.26      9.00 o
  -2  -9  11       45.34       62.25     14.18 o
  -1  -9  11       23.91       42.84     11.86 o
   0  -9  11       29.10       13.80      7.26 o
   1  -9  11      117.91       88.39     45.84 o
   2  -9  11      143.32      112.40     65.93 o
 -10  -8  11       67.16       69.80     11.29 o
  -9  -8  11      398.91      354.34     42.84 o
  -8  -8  11      248.39      168.22     76.87 o
  -7  -8  11        1.38       10.50     12.59 o
  -6  -8  11      563.06      547.00     35.34 o
  -5  -8  11       15.47       11.28     11.71 o
  -4  -8  11      126.03      155.34     23.04 o
  -3  -8  11        0.41       11.18      9.05 o
  -2  -8  11       87.08      101.75     15.54 o
  -1  -8  11        0.42        3.00      7.45 o
   0  -8  11       42.83       40.81     16.60 o
   1  -8  11        5.43        2.61      5.18 o
   2  -8  11        5.05       13.46     20.48 o
   3  -8  11      377.14      361.94     32.77 o
   4  -8  11        3.36        7.75      9.25 o
  -9  -7  11      170.63      165.55     21.15 o
  -8  -7  11      350.88      344.51     55.04 o
  -7  -7  11       41.49       47.27      9.39 o
  -6  -7  11      220.39      201.65     14.55 o
  -5  -7  11      149.56      139.62     13.31 o
  -4  -7  11       16.10       16.33      5.69 o
  -3  -7  11       34.56       51.12     14.18 o
  -2  -7  11      105.42      109.06     15.73 o
  -1  -7  11     1295.40     1331.41     82.92 o
   0  -7  11        1.12        6.01      5.47 o
   1  -7  11       57.99       44.42      8.50 o
   4  -7  11      319.40      251.28     24.35 o
   5  -7  11       64.51       60.80     15.78 o
 -11  -6  11        6.60        6.95      8.47 o
 -10  -6  11       48.72       37.96      9.99 o
  -9  -6  11       91.64       98.90     19.27 o
  -8  -6  11      177.07      178.75     16.10 o
  -7  -6  11        3.49        7.05      5.30 o
  -6  -6  11       31.20       31.95      9.29 o
  -5  -6  11      432.11      417.00     15.72 o
  -4  -6  11       48.23       37.93     12.68 o
  -3  -6  11      125.56      113.23     14.26 o
  -2  -6  11       78.29       75.62      7.04 o
  -1  -6  11        2.51        6.82      3.35 o
   0  -6  11      511.24      513.94     21.03 o
   1  -6  11      645.44      701.28     32.19 o
   2  -6  11      552.71      520.03     31.20 o
   5  -6  11        2.49       18.98     11.86 o
   6  -6  11        0.21       12.68     12.15 o
 -11  -5  11      100.72      107.84     15.45 o
 -10  -5  11       63.41       66.16     12.81 o
  -9  -5  11        4.98       10.61      6.97 o
  -8  -5  11        0.02        8.36      7.87 o
  -7  -5  11      421.39      414.32     17.11 o
  -6  -5  11       66.78       64.61      9.99 o
  -5  -5  11       34.78       32.87      7.75 o
  -4  -5  11       51.73       46.22     11.73 o
  -3  -5  11      237.17      230.52     14.77 o
  -2  -5  11      684.11      669.65     22.00 o
  -1  -5  11      487.93      459.54     12.68 o
   0  -5  11      154.52      161.85     12.97 o
   1  -5  11      264.16      256.36     13.26 o
   2  -5  11      224.26      215.25     10.52 o
   3  -5  11       52.31       49.02      7.21 o
   7  -5  11       61.27       78.13     17.18 o
 -11  -4  11        0.22       14.87      9.79 o
 -10  -4  11       10.01        7.28      8.60 o
  -9  -4  11        2.08       -3.45      7.83 o
  -8  -4  11        3.83        1.86      7.79 o
  -7  -4  11      235.71      243.94     14.14 o
  -6  -4  11      298.23      303.51     24.59 o
  -5  -4  11      111.83      117.44     13.51 o
  -4  -4  11      402.82      403.26     14.85 o
  -3  -4  11       43.16       48.55     14.02 o
  -2  -4  11       61.06       46.81      9.07 o
  -1  -4  11      747.36      746.09     15.07 o
   0  -4  11       36.35       28.54      3.88 o
   1  -4  11      347.31      343.66     16.04 o
   2  -4  11      316.06      268.59     35.97 o
   3  -4  11      322.62      335.71     12.34 o
   4  -4  11      340.06      329.78     21.83 o
   5  -4  11      832.32      825.10     29.82 o
   6  -4  11       11.37       14.43     13.99 o
 -11  -3  11       60.97       61.28     13.55 o
 -10  -3  11      109.60      104.75     17.50 o
  -9  -3  11        9.79        5.62      9.25 o
  -8  -3  11       37.62       28.92     10.47 o
  -7  -3  11      246.95      239.98     13.50 o
  -6  -3  11      126.96      125.36     15.42 o
  -5  -3  11        6.80       13.47     10.91 o
  -4  -3  11      144.26      150.26     17.04 o
  -3  -3  11        1.96        9.16      6.26 o
  -2  -3  11        1.51        1.56      4.75 o
  -1  -3  11        4.92        4.33      3.14 o
   0  -3  11      136.52      143.29      7.40 o
   1  -3  11      127.64      130.71      6.56 o
   2  -3  11     1095.31     1118.80     26.52 o
   3  -3  11        4.65        4.69      2.67 o
   4  -3  11      224.38      198.58     13.02 o
   5  -3  11      348.83      346.63     28.05 o
   6  -3  11       18.69       33.17     10.87 o
   7  -3  11      109.37       96.43     14.91 o
   8  -3  11       78.48       78.90     13.31 o
 -11  -2  11      209.34      227.86     19.72 o
 -10  -2  11       92.51      113.39     20.04 o
  -9  -2  11      306.50      314.63     20.50 o
  -8  -2  11       81.10       85.29     13.57 o
  -7  -2  11        3.95        9.25      9.41 o
  -6  -2  11        1.67        6.92     11.44 o
  -5  -2  11       73.46       49.33     11.69 o
  -4  -2  11       38.13       29.95      8.44 o
  -3  -2  11      150.75      163.35     19.27 o
  -2  -2  11     1001.62     1056.63     30.21 o
  -1  -2  11      135.30      140.96     12.49 o
   0  -2  11       66.89       64.51      5.14 o
   1  -2  11       14.07       16.62      3.60 o
   2  -2  11      141.29      138.98      5.18 o
   3  -2  11      502.22      464.79     13.59 o
   4  -2  11      928.06      928.66     24.13 o
   5  -2  11      903.90      882.86     26.43 o
   6  -2  11     1104.78     1059.43     33.97 o
   7  -2  11       45.64       46.37     10.69 o
   8  -2  11       21.03       41.16     10.78 o
   9  -2  11        0.12        1.69     11.23 o
 -11  -1  11       11.96       18.48     12.23 o
 -10  -1  11        3.08       13.31     10.64 o
  -9  -1  11       79.88       95.48     25.63 o
  -8  -1  11      265.13      289.96     32.24 o
  -7  -1  11        0.45        5.62     16.99 o
  -6  -1  11      459.87      465.58     39.69 o
  -5  -1  11       14.53       28.70     13.00 o
  -4  -1  11      163.02      173.81     13.04 o
  -3  -1  11       82.30       76.59     10.34 o
  -2  -1  11       63.76       72.90     11.46 o
  -1  -1  11     1152.76     1184.03     24.64 o
   0  -1  11      116.26       83.08      9.24 o
   1  -1  11      383.72      354.58      6.73 o
   2  -1  11      188.90      178.25      4.62 o
   3  -1  11      178.66      170.97     11.59 o
   4  -1  11       38.68       40.03     10.47 o
   5  -1  11        6.61       18.32      8.16 o
   6  -1  11       29.93       28.65     10.54 o
   7  -1  11       17.53       19.59     10.22 o
   8  -1  11      112.44       96.21     19.56 o
   9  -1  11      187.83      190.57     13.95 o
 -11   0  11       18.29        1.77      9.78 o
 -10   0  11       73.43       81.30     14.09 o
  -9   0  11        0.08        2.65      9.23 o
  -8   0  11        2.42        4.79      9.64 o
  -7   0  11      174.18      191.78     15.25 o
  -6   0  11        5.20       13.79     12.93 o
  -5   0  11      162.91      192.84     19.31 o
  -4   0  11      386.33      350.42     26.38 o
  -3   0  11      374.15      335.50     12.41 o
  -2   0  11      374.29      371.05     36.50 o
  -1   0  11       57.86       55.19      4.68 o
   0   0  11      134.20      143.93      4.65 o
   1   0  11       54.83       57.20      3.66 o
   2   0  11       24.74       31.94      3.06 o
   3   0  11      914.24      968.42     28.90 o
   4   0  11      513.93      512.88     17.14 o
   5   0  11      180.95      178.04     13.76 o
   6   0  11       32.39       40.32     14.43 o
   7   0  11      224.70      224.48     14.72 o
   8   0  11       22.03       16.94      9.18 o
   9   0  11        2.76       19.02     10.51 o
  10   0  11      277.24      296.13     22.41 o
 -10   1  11        1.79        7.75      6.56 o
  -9   1  11        0.07       12.32      9.91 o
  -8   1  11       46.03       15.97     10.58 o
  -7   1  11      107.89       94.62     15.03 o
  -6   1  11       51.18       46.21     13.28 o
  -5   1  11        3.18       13.53     13.80 o
  -4   1  11      253.37      249.48     15.00 o
  -3   1  11      429.64      457.00     17.10 o
  -2   1  11      935.47     1020.25     45.14 o
  -1   1  11      170.75      168.11      8.22 o
   0   1  11      473.01      507.58      8.31 o
   1   1  11       14.64       12.02      2.79 o
   2   1  11       27.48       24.82      2.90 o
   3   1  11        1.53        2.45      6.00 o
   4   1  11      348.94      354.62     14.88 o
   5   1  11     1520.88     1574.82     35.75 o
   6   1  11      410.43      381.82     16.67 o
   7   1  11       92.53       90.12     12.59 o
   8   1  11      543.02      541.72     23.93 o
   9   1  11       19.77       31.35     10.48 o
  10   1  11       41.48       60.88     12.60 o
 -10   2  11       42.41       59.19     12.09 o
  -9   2  11       77.46       81.75      9.04 o
  -8   2  11      181.90      197.81     11.98 o
  -7   2  11     1823.14     1856.31     49.33 o
  -6   2  11      122.66      127.06     13.69 o
  -5   2  11      784.54      806.01     67.41 o
  -4   2  11      827.91      859.74     46.83 o
  -3   2  11        2.95        4.71      3.85 o
  -2   2  11      266.82      262.19      6.65 o
  -1   2  11      104.66      113.01      4.03 o
   0   2  11     2280.40     2474.14     33.01 o
   1   2  11      524.46      468.50      9.80 o
   2   2  11      600.08      602.76     16.89 o
   3   2  11        0.19        0.71      1.69 o
   4   2  11      243.56      229.30     16.87 o
   5   2  11       19.17       26.36      7.94 o
   6   2  11       72.13       80.55     12.15 o
   7   2  11      334.71      333.39     19.02 o
   8   2  11       51.20       51.57     12.17 o
   9   2  11      785.12      709.43     24.18 o
  10   2  11       49.51       73.11     23.91 o
  11   2  11       19.82       21.28      8.75 o
 -10   3  11      139.82      115.89     14.94 o
  -9   3  11      119.19      127.84     11.77 o
  -8   3  11        9.32       21.36      8.55 o
  -7   3  11       48.81       53.52      8.53 o
  -6   3  11      254.70      235.62     16.40 o
  -5   3  11      794.79      803.37     17.94 o
  -4   3  11      496.96      464.94     17.73 o
  -3   3  11       81.97       69.46      7.24 o
  -2   3  11     1048.00     1131.80     21.55 o
  -1   3  11       22.88       17.09     10.10 o
   0   3  11     1025.32     1069.24     24.45 o
   1   3  11       81.81       81.62      4.51 o
   2   3  11     1830.24     1906.99     29.30 o
   3   3  11     1509.16     1604.32     19.46 o
   4   3  11     3488.01     3414.58     35.00 o
   5   3  11     5118.57     5336.57    146.00 o
   6   3  11      123.81      113.98     20.04 o
   7   3  11        2.94        7.91      8.83 o
   8   3  11       31.08       12.96      9.07 o
   9   3  11        4.19        9.59     12.71 o
  10   3  11       41.51       40.77     12.41 o
  11   3  11       24.92       30.24     10.35 o
  -9   4  11      268.38      278.15     22.80 o
  -8   4  11       50.40       58.83      8.86 o
  -7   4  11      245.18      248.98     11.78 o
  -6   4  11      241.67      205.37     14.53 o
  -5   4  11        8.02       10.20      6.90 o
  -4   4  11      138.89      127.49     12.22 o
  -3   4  11      122.94      134.86      5.45 o
  -2   4  11      203.34      189.52     17.30 o
  -1   4  11      129.01      128.68     14.42 o
   0   4  11      415.63      416.95     19.45 o
   1   4  11      609.43      595.69     26.83 o
   2   4  11        9.25       12.74      3.09 o
   3   4  11      109.60      107.05      5.08 o
   4   4  11      101.55       89.96      9.46 o
   5   4  11       29.79       30.23      3.15 o
   6   4  11     1157.73     1075.53     35.98 o
   7   4  11       15.38        8.64     11.06 o
   8   4  11     2053.30     2051.74     36.98 o
   9   4  11        8.03       10.97     10.77 o
  10   4  11        1.20        5.64      9.72 o
  11   4  11        3.26        1.49      9.33 o
  -9   5  11      125.26      134.99     16.38 o
  -8   5  11      490.38      493.50     21.23 o
  -7   5  11        1.33        8.82      5.45 o
  -6   5  11      243.63      215.08     10.55 o
  -5   5  11        2.90        6.00      4.43 o
  -4   5  11     2768.92     2722.16     91.93 o
  -3   5  11     1741.18     1636.57     41.65 o
  -2   5  11       87.10       70.02     23.63 o
  -1   5  11      596.65      643.54     22.77 o
   0   5  11      789.23      785.60     28.08 o
   1   5  11      123.28      145.23     17.16 o
   2   5  11      153.93      162.13      5.63 o
   3   5  11        1.78        5.23      3.32 o
   4   5  11       22.55       25.21      4.65 o
   5   5  11       40.35       35.40      6.28 o
   6   5  11      190.23      187.01      8.99 o
   7   5  11        7.80       11.36      8.69 o
   8   5  11       11.90       16.15     11.69 o
   9   5  11      103.86      136.63     14.95 o
  10   5  11        9.06       13.68      9.63 o
  11   5  11       39.92       37.73     12.05 o
  -8   6  11       68.70       66.46     20.62 o
  -7   6  11        2.76       -3.40     10.00 o
  -6   6  11       14.19       21.62      7.00 o
  -5   6  11     1016.87     1057.63     34.04 o
  -4   6  11     2227.25     2200.72     46.77 o
  -3   6  11      479.99      454.53     21.86 o
  -2   6  11       32.92       31.35     14.01 o
  -1   6  11       97.06      107.10     20.74 o
   0   6  11       36.23       29.53     14.90 o
   1   6  11        1.18        4.33      8.23 o
   2   6  11      179.81      168.13     12.42 o
   3   6  11      746.08      799.28     22.14 o
   4   6  11     1015.30      900.00     68.69 o
   5   6  11      768.80      687.29     14.61 o
   6   6  11      292.55      308.50     19.31 o
   7   6  11      182.94      176.06      9.96 o
   8   6  11       31.04       32.87     14.62 o
   9   6  11      320.99      273.31     26.72 o
  10   6  11       34.87       38.00     12.34 o
  11   6  11      172.16      176.10     15.61 o
  -8   7  11      405.13      365.55     23.51 o
  -7   7  11       80.13       67.03     15.27 o
  -6   7  11      147.13      146.88     16.39 o
  -5   7  11     1204.09     1190.37     33.15 o
  -4   7  11        0.21        1.32      4.80 o
  -3   7  11      298.51      290.09     14.31 o
  -2   7  11       13.64       10.65      5.36 o
  -1   7  11     4256.02     4265.95     72.92 o
   0   7  11      274.81      260.08     19.11 o
   1   7  11       42.43       41.93      5.67 o
   2   7  11      176.06      154.92     10.77 o
   3   7  11        0.55       -0.56      7.91 o
   4   7  11      154.97      163.44     13.51 o
   5   7  11      414.55      436.92     22.92 o
   6   7  11        1.08        4.69      5.27 o
   7   7  11      671.88      671.83     17.29 o
   8   7  11     1167.36     1157.01     28.73 o
   9   7  11      130.62      112.30     22.56 o
  10   7  11       41.38       56.01     21.35 o
  11   7  11        1.31       20.72     15.78 o
  -7   8  11       43.00       62.98     19.65 o
  -6   8  11      756.30      801.93     25.48 o
  -5   8  11      151.88      147.71     15.74 o
  -4   8  11       32.17       34.61      6.45 o
  -3   8  11      327.05      311.69     21.27 o
  -2   8  11        5.83        9.96      6.19 o
  -1   8  11      223.64      243.53     21.77 o
   0   8  11      234.37      202.21     13.69 o
   1   8  11      364.16      322.41      8.07 o
   2   8  11      331.80      307.60     12.45 o
   3   8  11     1273.71     1207.67     26.92 o
   4   8  11      827.07      768.85     22.53 o
   5   8  11      396.42      369.52     14.18 o
   6   8  11       11.73       17.52     15.88 o
   7   8  11      230.11      225.14     10.91 o
   8   8  11      175.92      166.28     17.69 o
   9   8  11        0.33       -2.23     15.20 o
  10   8  11        6.26       25.90     15.97 o
  11   8  11      562.28      585.97     33.59 o
  -6   9  11       40.70       53.05     14.52 o
  -5   9  11        2.39        6.03      8.89 o
  -4   9  11      271.26      279.15     23.84 o
  -3   9  11        2.53        6.78      4.28 o
  -2   9  11      284.97      283.21     20.47 o
  -1   9  11        5.45        4.48      7.42 o
   0   9  11      783.31      778.46     24.24 o
   1   9  11      324.18      317.87     21.46 o
   2   9  11       38.40       28.64     10.64 o
   3   9  11      174.52      174.29     16.89 o
   4   9  11      170.13      168.51     14.38 o
   5   9  11      340.98      288.12     19.70 o
   6   9  11       39.16       69.48     18.42 o
   7   9  11      386.42      357.74     14.91 o
   8   9  11       30.56       36.70      9.15 o
   9   9  11        7.60       18.92      6.87 o
  10   9  11       60.77       40.57     20.14 o
  11   9  11      190.16      197.36     25.80 o
  -6  10  11       81.33       81.23     15.97 o
  -5  10  11       26.25       25.27     15.88 o
  -4  10  11       48.87       25.37     13.61 o
  -3  10  11       11.24       13.01      9.25 o
  -2  10  11       64.29       79.83     20.31 o
  -1  10  11        6.95       17.71     10.63 o
   0  10  11      460.68      471.34     18.02 o
   1  10  11     1600.52     1468.65     31.95 o
   2  10  11      281.25      306.64     18.27 o
   3  10  11      246.85      212.77     16.18 o
   4  10  11      118.56      125.88     12.64 o
   5  10  11       14.03       14.89     10.20 o
   6  10  11       39.40       49.95     12.07 o
   7  10  11      454.17      527.62     30.21 o
   8  10  11        3.65       12.70      8.37 o
   9  10  11        2.92       -2.42      5.76 o
  11  10  11      119.14       94.15     24.40 o
  -5  11  11      393.12      402.83     23.54 o
  -4  11  11       25.17       34.95     22.65 o
  -3  11  11       88.26       89.01     20.19 o
  -2  11  11       10.70        4.39      5.84 o
  -1  11  11       15.15       13.22      9.62 o
   0  11  11        5.12        4.14      9.12 o
   1  11  11        4.22        4.77      9.47 o
   2  11  11      357.83      323.40     19.00 o
   3  11  11      105.62      132.94     14.27 o
   4  11  11      729.74      755.45     24.49 o
   5  11  11        5.08       14.78      8.55 o
   6  11  11       10.65        5.58      7.79 o
   7  11  11       11.76       16.89      9.62 o
   8  11  11      373.48      378.74     16.39 o
   9  11  11      162.23      133.91     12.76 o
  10  11  11      108.23      108.82     23.53 o
  11  11  11      227.52      255.83     36.50 o
  -4  12  11        0.19        2.40     12.20 o
  -3  12  11       67.78       64.40     28.22 o
  -2  12  11      348.51      343.02     23.73 o
  -1  12  11      111.96      113.35     13.13 o
   0  12  11      137.28      159.34     13.48 o
   1  12  11       11.91       18.23     10.99 o
   2  12  11       25.06       14.37     10.63 o
   3  12  11        2.51        5.39     11.22 o
   4  12  11      101.43       90.17     11.52 o
   5  12  11       90.66      106.19     15.93 o
   6  12  11      175.07      201.36     14.43 o
   7  12  11      314.45      321.04     17.58 o
   8  12  11       25.69       39.82     10.18 o
   9  12  11       13.66       21.77     13.05 o
  10  12  11       36.25       32.27      9.54 o
  -2  13  11       34.90       45.21     15.59 o
  -1  13  11        6.71       -0.82     13.26 o
   0  13  11        0.32        6.70      8.03 o
   1  13  11      192.88      219.99     16.72 o
   2  13  11        5.06       11.76     11.81 o
   3  13  11       87.83       74.02     12.82 o
   4  13  11       19.59       10.90      8.18 o
   5  13  11       21.75       42.10     10.59 o
   6  13  11        0.45        4.28     14.64 o
   7  13  11        5.23       10.58      7.71 o
   8  13  11        9.38        4.65      6.82 o
   9  13  11       61.00       67.04     12.15 o
  10  13  11       76.52       64.16     12.36 o
  -1  14  11       12.59       26.58     17.91 o
   0  14  11        2.65        0.53      7.02 o
   1  14  11      131.52      145.91     12.38 o
   2  14  11      100.87      127.26     19.80 o
   3  14  11        4.89        4.56      8.07 o
   4  14  11       32.99       43.79     10.95 o
   5  14  11       44.21       34.82     20.57 o
   6  14  11       21.19       19.45     11.67 o
   7  14  11        5.36        8.67     17.04 o
   8  14  11        3.95        9.80      8.06 o
   9  14  11       14.80        7.14     11.59 o
   1  15  11       21.85       18.30     12.68 o
   2  15  11        7.53       26.96     18.49 o
   3  15  11       10.36       11.85      6.94 o
   4  15  11       20.06       19.58      8.46 o
   5  15  11      177.16      164.19     18.01 o
   6  15  11      633.13      678.62     32.48 o
   7  15  11      482.42      511.47     40.18 o
  -7 -10  12        0.15       15.25     10.75 o
  -6 -10  12       70.36       58.57     33.40 o
  -5 -10  12       41.52       40.71     17.96 o
  -4 -10  12      195.37      252.30     25.12 o
  -3 -10  12       53.66       69.56     14.28 o
  -1 -10  12      284.81      231.05     20.67 o
   0 -10  12       15.65       -0.24     12.10 o
  -8  -9  12       19.90        5.37     18.30 o
  -7  -9  12       27.69       12.49     13.46 o
  -6  -9  12        7.72       23.96     15.88 o
  -5  -9  12      250.28      232.55     27.88 o
  -4  -9  12       22.92       26.58     11.18 o
  -3  -9  12        1.48        2.57      8.42 o
  -2  -9  12      146.51      143.82     17.38 o
  -1  -9  12        0.49        7.75      9.00 o
   0  -9  12        0.33        8.52     13.94 o
   1  -9  12      147.41      187.58     31.03 o
  -9  -8  12      317.84      308.35     35.72 o
  -7  -8  12       64.44       48.12     21.54 o
  -6  -8  12       34.21        9.63     11.38 o
  -5  -8  12      664.50      646.91     77.84 o
  -4  -8  12       89.25       80.26     30.16 o
  -3  -8  12       52.33       60.65     13.26 o
  -2  -8  12       28.66       58.96     15.54 o
  -1  -8  12        0.15        4.26      6.97 o
   0  -8  12       60.46       58.12     11.30 o
   1  -8  12      304.41      307.34     59.44 o
   2  -8  12       13.03        3.39     10.46 o
 -10  -7  12       30.06       29.48     10.18 o
  -9  -7  12      204.31      168.00     23.60 o
  -8  -7  12        5.45       12.03      7.36 o
  -7  -7  12       14.41        6.10      5.27 o
  -6  -7  12        1.11        3.78      4.59 o
  -5  -7  12       39.26       36.31     10.21 o
  -4  -7  12       20.08       28.61     13.84 o
  -3  -7  12      571.04      505.90     46.37 o
  -2  -7  12       62.93       56.59     12.73 o
  -1  -7  12      480.36      508.61     27.83 o
   0  -7  12       81.48       60.32     30.98 o
   1  -7  12       72.87       75.81     10.32 o
   2  -7  12      357.77      307.92     50.10 o
   3  -7  12        3.08        7.45      7.79 o
   4  -7  12      158.68      177.32     20.38 o
 -10  -6  12       17.15       21.69     17.96 o
  -9  -6  12      438.66      454.01     21.92 o
  -8  -6  12     1618.30     1567.62     31.59 o
  -7  -6  12      162.28      162.99     15.01 o
  -6  -6  12      223.95      198.37     46.04 o
  -5  -6  12       40.70       53.83     28.46 o
  -4  -6  12      124.49       96.45     26.58 o
  -3  -6  12       41.72       38.06      6.39 o
  -2  -6  12       55.24       50.68     20.23 o
  -1  -6  12      337.93      367.17     18.05 o
   0  -6  12       69.06       68.33      9.34 o
   1  -6  12      303.75      279.08     13.48 o
   2  -6  12        8.23        3.49      6.05 o
   3  -6  12        0.62        5.66      7.70 o
   4  -6  12        4.03        8.66     11.28 o
   5  -6  12      146.54      141.69     19.41 o
 -10  -5  12       18.44        9.24      7.80 o
  -9  -5  12        5.72       13.49     10.01 o
  -8  -5  12       14.66       16.12     11.65 o
  -7  -5  12        0.11       15.93     11.57 o
  -6  -5  12      136.21      139.99     12.66 o
  -5  -5  12      398.56      379.58     22.56 o
  -4  -5  12      159.47      145.82     10.50 o
  -3  -5  12      459.28      470.98     14.83 o
  -2  -5  12       78.18       64.26      9.19 o
  -1  -5  12        8.23        6.34      4.30 o
   0  -5  12      307.49      279.74     11.24 o
   1  -5  12      247.18      228.28     11.82 o
   2  -5  12       10.35       14.25      7.07 o
   3  -5  12       69.86       99.33     22.32 o
   4  -5  12      710.57      741.65     30.88 o
   5  -5  12       37.49       51.70     15.35 o
   6  -5  12       15.79       24.64     12.10 o
 -11  -4  12       37.57       39.08     12.56 o
 -10  -4  12      132.03      137.81     16.11 o
  -9  -4  12       66.54       74.61     13.29 o
  -8  -4  12        7.76        9.92      7.81 o
  -7  -4  12       25.12       20.86      9.52 o
  -6  -4  12       72.96       77.80     12.21 o
  -5  -4  12       17.67       16.70      7.34 o
  -4  -4  12       38.19       27.73     13.13 o
  -3  -4  12      494.28      498.83     38.31 o
  -2  -4  12        1.38        5.19      3.71 o
  -1  -4  12      221.28      219.29     10.12 o
   0  -4  12      547.76      564.02     16.48 o
   1  -4  12       97.90       93.96     10.96 o
   2  -4  12        0.18        1.36      2.32 o
   3  -4  12        0.18        2.70      5.84 o
   4  -4  12        6.61        5.68      6.02 o
   5  -4  12      259.18      283.18     21.40 o
   6  -4  12      365.91      381.35     26.14 o
   7  -4  12      358.64      359.86     25.22 o
 -11  -3  12       13.22        5.88      9.40 o
 -10  -3  12        4.16       15.27     14.89 o
  -9  -3  12       40.79       51.19     13.40 o
  -8  -3  12        1.68       15.52      8.29 o
  -7  -3  12      154.82      142.38     13.24 o
  -6  -3  12        0.74       11.11     14.11 o
  -5  -3  12       41.28       47.84     12.34 o
  -4  -3  12       79.95       94.99     11.63 o
  -3  -3  12        5.98        8.03      5.60 o
  -2  -3  12        1.92        3.44      4.34 o
  -1  -3  12        4.22        4.32      4.92 o
   0  -3  12        6.49        7.47      4.41 o
   1  -3  12       30.99       21.43      7.29 o
   2  -3  12       18.92       16.35      4.40 o
   3  -3  12      116.61      117.80      9.93 o
   4  -3  12        0.59        0.62      6.81 o
   5  -3  12      189.85      209.52     13.38 o
   6  -3  12       76.83       56.62     11.96 o
   7  -3  12       17.25       18.77     10.37 o
   8  -3  12        1.24       -2.86     11.23 o
 -11  -2  12       92.53      105.44     17.79 o
 -10  -2  12        0.00        7.69      9.47 o
  -9  -2  12        0.26       15.49     13.87 o
  -8  -2  12       58.31       47.78     15.05 o
  -7  -2  12       15.43       19.10      9.34 o
  -6  -2  12       97.82       81.11     12.88 o
  -5  -2  12      119.49      119.82     16.60 o
  -4  -2  12      137.62      147.08     11.92 o
  -3  -2  12      152.52      153.05     23.79 o
  -2  -2  12      259.05      254.64     11.76 o
  -1  -2  12       58.35       49.18      9.08 o
   0  -2  12       98.86       88.68      8.99 o
   1  -2  12      247.67      262.60      7.18 o
   2  -2  12       67.45       59.47      4.70 o
   3  -2  12      627.06      613.72     18.27 o
   4  -2  12       64.42       64.73     10.04 o
   5  -2  12       18.07       17.63      8.36 o
   6  -2  12       48.46       27.52      8.34 o
   7  -2  12       14.50       28.44     12.14 o
   8  -2  12        2.97        7.46      7.28 o
 -11  -1  12      110.94      106.54     28.17 o
 -10  -1  12       33.02       44.20     14.86 o
  -9  -1  12      205.92      217.49     28.42 o
  -8  -1  12      565.94      542.38     22.95 o
  -7  -1  12        0.64        9.43      9.92 o
  -6  -1  12        0.02       -2.11      9.93 o
  -5  -1  12       26.92       34.51     12.68 o
  -4  -1  12      477.47      499.99     20.89 o
  -3  -1  12      370.90      346.09     15.85 o
  -2  -1  12      499.42      510.62     18.18 o
  -1  -1  12      513.19      507.79     24.54 o
   0  -1  12        0.23        7.30      3.20 o
   1  -1  12       33.56       36.26      4.51 o
   2  -1  12        4.16        5.45      2.50 o
   3  -1  12        7.95        7.37      6.62 o
   4  -1  12      239.33      262.53     13.79 o
   5  -1  12      534.15      523.02     17.23 o
   6  -1  12     1738.44     1693.21     48.90 o
   7  -1  12      130.16      139.39     13.47 o
   8  -1  12       35.52       36.18     14.21 o
   9  -1  12       33.23       59.98     17.04 o
 -10   0  12        4.11       12.55      9.78 o
  -9   0  12       23.65       13.31     10.06 o
  -8   0  12      102.53       85.51     17.09 o
  -7   0  12      191.80      209.43     17.78 o
  -6   0  12      135.36      121.70     23.24 o
  -5   0  12      506.73      481.31     38.14 o
  -4   0  12       30.30       21.06      8.84 o
  -3   0  12       71.85       64.09     10.96 o
  -2   0  12        7.27        4.92      3.70 o
  -1   0  12       50.78       52.04      4.96 o
   0   0  12      437.92      483.18     10.49 o
   1   0  12      805.72      760.13     13.96 o
   2   0  12      652.36      615.68      9.04 o
   3   0  12     1206.63     1227.19     25.60 o
   4   0  12      138.92      163.68     28.92 o
   5   0  12       13.52       10.91      8.70 o
   6   0  12        0.00        1.85      7.70 o
   7   0  12       41.65       37.60     11.17 o
   8   0  12      162.91      183.16     14.07 o
   9   0  12      220.70      203.47     15.36 o
 -10   1  12        3.55        6.34     10.24 o
  -9   1  12        0.94       -0.07      9.92 o
  -8   1  12      183.43      182.70     15.61 o
  -7   1  12       87.39       78.23     13.99 o
  -6   1  12       14.17       12.33     10.05 o
  -5   1  12       14.00        9.07     10.82 o
  -4   1  12      161.03      181.99      8.89 o
  -3   1  12      152.45      142.48     22.46 o
  -2   1  12     3796.34     3911.56    159.94 o
  -1   1  12     1771.45     1706.74     22.22 o
   0   1  12      138.97      134.41      5.52 o
   1   1  12       26.71       24.69      3.15 o
   2   1  12       34.68       32.08      3.39 o
   3   1  12      647.51      612.11      5.53 o
   4   1  12        1.72        3.39      6.54 o
   5   1  12       29.50       27.13      9.03 o
   6   1  12      190.86      224.09     15.94 o
   7   1  12       14.23        7.44      8.19 o
   8   1  12        1.04       11.42      9.33 o
   9   1  12        0.28        7.93      8.89 o
  10   1  12       29.83       47.37     12.37 o
 -10   2  12       21.05       21.93      9.98 o
  -9   2  12      373.28      348.69     41.27 o
  -8   2  12        1.64        7.80      7.61 o
  -7   2  12        0.48       -4.02      9.76 o
  -6   2  12        3.83        8.66     12.06 o
  -5   2  12       11.32       12.01     10.63 o
  -4   2  12       49.65       50.27     13.76 o
  -3   2  12      134.48      123.36     12.30 o
  -2   2  12      869.27      889.62     13.56 o
  -1   2  12       16.46       15.07      2.68 o
   0   2  12     1228.63     1394.98     21.74 o
   1   2  12      142.45      154.82      7.65 o
   2   2  12      136.63      139.84      5.60 o
   3   2  12       19.35       23.42      5.41 o
   4   2  12      665.51      626.64     16.54 o
   5   2  12      134.01      121.93     12.32 o
   6   2  12       48.14       44.30     11.03 o
   7   2  12       83.65       84.74     13.06 o
   8   2  12       57.59       56.62     12.10 o
   9   2  12       22.26       38.58     13.39 o
  10   2  12        1.40       11.03      9.24 o
 -10   3  12      126.43       95.51     22.46 o
  -9   3  12       49.27       58.54     14.98 o
  -8   3  12       60.54       55.08      8.15 o
  -7   3  12     1139.36     1170.42     31.47 o
  -6   3  12       51.66       55.80      7.63 o
  -5   3  12      428.68      403.89     11.26 o
  -4   3  12       27.97       28.89      5.44 o
  -3   3  12       18.16       18.94      3.95 o
  -2   3  12        6.27        9.55      7.62 o
  -1   3  12     1602.74     1651.74     46.42 o
   0   3  12      345.44      291.17     17.38 o
   1   3  12     1020.18      981.27     18.67 o
   2   3  12     1126.47     1098.27     26.98 o
   3   3  12       74.84       87.35      4.22 o
   4   3  12        4.08        1.69      1.61 o
   5   3  12      579.53      598.19     21.52 o
   6   3  12        9.43       13.35      8.17 o
   7   3  12      193.16      181.40     13.66 o
   8   3  12       89.26       92.09     12.44 o
   9   3  12      325.97      355.85     17.54 o
  10   3  12      944.06      949.19     32.19 o
  11   3  12        0.65       18.04      9.95 o
  -9   4  12       23.14       32.06     12.40 o
  -8   4  12      337.88      315.68     39.96 o
  -7   4  12        5.47       15.10      8.29 o
  -6   4  12       49.19       44.88      6.63 o
  -5   4  12      638.99      633.64     15.03 o
  -4   4  12     1013.21     1000.29     18.85 o
  -3   4  12      183.46      193.29     12.00 o
  -2   4  12      904.60      874.01     23.76 o
  -1   4  12      619.98      677.03     21.61 o
   0   4  12       29.89       43.62     10.58 o
   1   4  12      460.18      452.45     14.55 o
   2   4  12        1.76        2.25      2.32 o
   3   4  12      165.15      161.98      6.91 o
   4   4  12        7.43       12.38      4.04 o
   5   4  12     7418.54     8071.57    116.79 o
   6   4  12        7.62       13.61      9.98 o
   7   4  12       15.04       18.76      8.35 o
   8   4  12       52.53       44.29     12.14 o
   9   4  12       37.84       33.07     13.00 o
  10   4  12      234.84      222.06     16.24 o
  11   4  12        6.57       17.12     10.82 o
  -9   5  12      386.94      389.92     34.71 o
  -8   5  12       87.87       63.14     27.18 o
  -7   5  12       43.88       43.46     10.06 o
  -6   5  12      250.57      250.93     19.57 o
  -5   5  12      498.83      477.16     22.29 o
  -4   5  12      128.43      120.50      7.26 o
  -3   5  12      137.20      113.17     10.26 o
  -2   5  12      601.48      655.69     25.33 o
  -1   5  12      213.71      188.22     19.32 o
   0   5  12      280.80      238.93     15.05 o
   1   5  12        2.54        2.70      8.79 o
   2   5  12      595.90      548.62     12.78 o
   3   5  12       91.70       91.21      5.00 o
   4   5  12      328.56      315.87      7.35 o
   5   5  12      258.86      219.37      8.19 o
   6   5  12     1986.47     1955.31     19.41 o
   7   5  12      255.40      254.02     14.63 o
   8   5  12     1957.92     1981.93     81.28 o
   9   5  12      159.34      168.85     14.13 o
  10   5  12       41.38       46.65     10.62 o
  11   5  12       84.49       82.08     13.55 o
  -8   6  12      125.42      130.44     17.66 o
  -7   6  12       97.96       85.23     14.65 o
  -6   6  12      500.96      527.34     21.36 o
  -5   6  12      365.38      367.84     20.84 o
  -4   6  12        0.15        6.94      4.08 o
  -3   6  12     1882.20     1761.60     67.50 o
  -2   6  12       35.81       45.97     15.37 o
  -1   6  12        4.83       10.15     12.62 o
   0   6  12       25.09       36.95     12.68 o
   1   6  12      174.24      179.90     14.69 o
   2   6  12      140.36      128.57      5.40 o
   3   6  12        3.87       15.52      6.00 o
   4   6  12     2593.13     2412.54    126.27 o
   5   6  12       63.84       54.57      5.41 o
   6   6  12      889.00      874.13     51.72 o
   7   6  12       72.43       76.43      8.06 o
   8   6  12        4.84       15.40     10.62 o
   9   6  12      604.19      619.32     21.73 o
  10   6  12        3.20        3.10      8.09 o
  11   6  12        0.60       10.42     11.00 o
  -8   7  12       14.60       16.06     13.46 o
  -7   7  12        0.72        8.48     10.79 o
  -6   7  12      118.88      129.54     16.09 o
  -5   7  12       40.30       51.63     23.28 o
  -4   7  12      829.62      836.03     25.77 o
  -3   7  12      679.40      682.75     34.21 o
  -2   7  12      115.43      117.11     25.19 o
  -1   7  12     4270.03     4465.85     55.46 o
   0   7  12       48.54       53.35     14.63 o
   1   7  12        7.06        2.03      9.28 o
   2   7  12        8.29        7.89      2.75 o
   3   7  12      506.15      461.29     19.10 o
   4   7  12     1882.92     1776.07     33.34 o
   5   7  12      818.79      802.93     20.85 o
   6   7  12        8.12       11.46      6.78 o
   7   7  12       44.40       48.54      6.59 o
   8   7  12       57.38       33.40     15.73 o
   9   7  12        0.03       -0.92     16.99 o
  10   7  12      111.30      113.51     24.69 o
  11   7  12        0.49       -1.87     12.83 o
  -7   8  12      513.15      560.37     30.67 o
  -6   8  12      108.76       96.41     15.78 o
  -5   8  12        0.07        9.71      9.43 o
  -4   8  12      192.70      191.12     22.28 o
  -3   8  12       60.76       58.22     16.73 o
  -2   8  12      355.99      342.55     19.80 o
  -1   8  12      172.94      200.46     22.94 o
   0   8  12       21.66       14.91     25.66 o
   1   8  12       10.66        9.56     10.23 o
   2   8  12      296.59      288.14     20.98 o
   3   8  12       62.79       45.50     10.06 o
   4   8  12      138.00      114.80     12.92 o
   5   8  12        7.82        7.68     10.26 o
   6   8  12        1.02       14.94      8.14 o
   7   8  12       82.73       90.74      9.37 o
   8   8  12      251.22      248.44     11.58 o
   9   8  12      479.53      439.97     29.04 o
  10   8  12      141.07      138.06     25.22 o
  11   8  12        2.30       15.64     16.75 o
  -6   9  12        0.00       10.51     11.72 o
  -5   9  12       88.59       88.17     18.99 o
  -4   9  12       13.73       18.65     14.92 o
  -3   9  12       78.54       89.30     18.87 o
  -2   9  12      180.87      198.82     22.22 o
  -1   9  12       99.09      106.20     19.74 o
   0   9  12       67.28       62.13     16.04 o
   1   9  12       32.69       50.71     14.79 o
   2   9  12     1210.76     1126.29     29.90 o
   3   9  12      212.20      152.72     19.65 o
   4   9  12      331.71      273.07     19.02 o
   5   9  12      461.40      463.17     18.11 o
   6   9  12       90.36       66.60      9.57 o
   7   9  12       61.73       73.42      9.47 o
   8   9  12       37.87       33.52      7.74 o
   9   9  12       57.54       61.91     20.09 o
  10   9  12      128.34      137.62     25.75 o
  11   9  12      830.24      895.24     41.39 o
  -5  10  12       12.46       15.35      9.84 o
  -4  10  12        2.02        4.88      8.69 o
  -3  10  12       48.56       62.35     15.79 o
  -2  10  12      221.97      221.13     19.55 o
  -1  10  12        0.76        3.15     10.29 o
   0  10  12        0.63       14.68     11.58 o
   1  10  12       99.80       99.07     13.36 o
   2  10  12       40.70       36.28     11.58 o
   3  10  12      148.14      116.45     13.68 o
   4  10  12        1.33        4.70     10.40 o
   5  10  12      560.89      494.84     18.21 o
   6  10  12      159.58      146.54     12.36 o
   7  10  12     1588.45     1496.95     45.26 o
   8  10  12       98.82       76.14     10.94 o
   9  10  12       14.89       -1.11     15.83 o
  10  10  12       19.66       20.62     17.09 o
  11  10  12       46.89       58.43     20.86 o
  -4  11  12       67.89       58.14     16.22 o
  -3  11  12        8.87        8.92      9.08 o
  -2  11  12       71.73       70.29     15.99 o
  -1  11  12      286.90      318.71     24.16 o
   0  11  12      109.51      107.53     13.43 o
   1  11  12      282.62      271.84     16.47 o
   2  11  12      373.81      368.50     17.66 o
   3  11  12      667.51      581.31     23.02 o
   4  11  12      216.44      200.95     15.09 o
   5  11  12       17.60        8.03      9.38 o
   6  11  12        0.79       21.22     11.09 o
   7  11  12      113.85      126.63     18.90 o
   8  11  12      291.36      280.87     18.78 o
   9  11  12      308.87      306.45     19.44 o
  10  11  12       99.62       92.55     25.12 o
  -3  12  12       25.73       44.94     15.54 o
  -2  12  12      279.17      256.01     20.59 o
  -1  12  12        0.06        6.59      9.85 o
   0  12  12        1.25       17.15      9.06 o
   1  12  12       12.34       16.57      8.95 o
   2  12  12      151.60      136.50     13.24 o
   3  12  12      716.88      662.99     23.33 o
   4  12  12       93.71      111.85     14.41 o
   5  12  12      283.71      264.99     14.11 o
   6  12  12        7.68       17.36      8.51 o
   7  12  12       41.52       31.35     11.74 o
   8  12  12       22.75       39.97     11.04 o
   9  12  12       95.57       99.60     11.80 o
  10  12  12      105.72      106.59     21.98 o
  -2  13  12      109.55       73.00     18.78 o
  -1  13  12       43.09       34.35     19.56 o
   0  13  12       12.22       12.40      8.56 o
   1  13  12      314.19      350.43     19.54 o
   2  13  12       98.33      105.39     12.46 o
   3  13  12       12.35       11.61     10.34 o
   4  13  12       15.67       10.82      8.09 o
   5  13  12        1.27        3.28      8.50 o
   6  13  12       65.44       67.48     10.93 o
   7  13  12       18.77       13.77      9.23 o
   8  13  12      243.28      275.66     16.17 o
   9  13  12       55.73       52.12      9.19 o
   0  14  12      205.89      246.20     17.75 o
   1  14  12       51.29       21.98     14.28 o
   2  14  12      683.49      730.52     27.76 o
   3  14  12       34.91       17.95     13.51 o
   4  14  12       97.51       89.77     13.00 o
   5  14  12       22.96       35.07      9.79 o
   6  14  12        0.83        7.13      8.63 o
   7  14  12        2.46        8.42      8.44 o
   8  14  12        8.00       17.95     10.64 o
   2  15  12      340.87      381.35     32.87 o
   3  15  12      166.41      175.43     18.03 o
   4  15  12      107.28      111.49     15.35 o
   5  15  12       28.22       -6.63     12.63 o
   6  15  12       44.56       40.86     12.44 o
   7  15  12        1.97       11.84      9.18 o
  -6 -10  13      110.24       45.70     37.76 o
  -5 -10  13        2.51       10.41     13.65 o
  -4 -10  13       42.18       20.04     14.72 o
  -2 -10  13        3.19       16.41      9.73 o
  -7  -9  13      188.64      116.86     64.53 o
  -6  -9  13       10.44       11.28      8.37 o
  -5  -9  13       56.40       36.26     29.38 o
  -4  -9  13      185.98      179.74     37.47 o
  -3  -9  13      116.44       77.94     39.31 o
  -1  -9  13       35.73       40.08      9.92 o
   0  -9  13      136.04       74.01     59.93 o
   1  -9  13       14.96        4.65      8.96 o
  -8  -8  13        0.54        8.04     11.86 o
  -7  -8  13      307.96      348.00     55.28 o
  -6  -8  13        2.46        4.70     12.54 o
  -5  -8  13       28.20       33.93     19.17 o
  -4  -8  13      129.23       97.73     43.66 o
  -2  -8  13        2.52        3.10      6.00 o
  -1  -8  13      159.23      162.12     16.94 o
   0  -8  13      145.69       97.88     63.75 o
   1  -8  13       48.98       19.02     19.41 o
   2  -8  13      568.90      605.24     42.02 o
  -9  -7  13      353.46      296.97     26.33 o
  -8  -7  13        0.28        9.39      9.15 o
  -7  -7  13        0.18        4.50     17.62 o
  -6  -7  13       30.32        8.23     21.30 o
  -5  -7  13       17.61       19.41     18.83 o
  -4  -7  13      492.62      436.92     53.83 o
  -3  -7  13      125.26      100.59     47.10 o
  -2  -7  13      230.82      249.35     31.22 o
  -1  -7  13        0.62        4.55      7.65 o
   0  -7  13       10.07       14.43      6.35 o
   1  -7  13      145.62      110.51     67.00 o
   2  -7  13        1.00        5.23     10.70 o
   3  -7  13       28.08       11.18     19.36 o
   4  -7  13       72.27       43.57     33.84 o
 -10  -6  13       10.83       10.27      8.01 o
  -9  -6  13       23.56       17.14      9.55 o
  -8  -6  13      643.91      553.20     35.68 o
  -7  -6  13       61.23       37.23     19.80 o
  -6  -6  13       18.91       26.72      7.71 o
  -5  -6  13       22.03       17.96      5.38 o
  -4  -6  13       33.86       29.71      8.86 o
  -3  -6  13       86.42       84.86     31.27 o
  -2  -6  13       21.59       15.83      9.63 o
  -1  -6  13       30.56       24.25     11.57 o
   0  -6  13      598.76      616.42     51.21 o
   1  -6  13       42.66       56.20     19.94 o
   2  -6  13        1.43        5.08     10.31 o
   3  -6  13      129.47      137.62     52.86 o
   4  -6  13        0.32       -0.29     10.55 o
   5  -6  13        0.02        2.03      9.83 o
 -10  -5  13        0.01       14.64      8.14 o
  -9  -5  13       89.60      100.05     12.67 o
  -8  -5  13      178.46      186.39     16.73 o
  -7  -5  13      110.95      107.52     13.41 o
  -6  -5  13        5.61        9.77      8.41 o
  -5  -5  13       37.77       42.42      9.36 o
  -4  -5  13        1.08        6.62      2.94 o
  -3  -5  13        1.10        5.81      9.78 o
  -2  -5  13       59.71       53.24      9.71 o
  -1  -5  13      168.79      153.28     10.33 o
   0  -5  13      903.71      917.50     32.32 o
   1  -5  13        0.13        3.69      4.91 o
   2  -5  13      162.24      145.56     52.91 o
   3  -5  13      259.70      231.48     19.17 o
   4  -5  13       18.49       18.25     16.51 o
   5  -5  13       24.52       58.38     17.38 o
   6  -5  13       53.53       62.15     17.23 o
 -10  -4  13        0.03        7.34      9.46 o
  -9  -4  13        2.06        5.12      7.95 o
  -8  -4  13        0.31        1.19      6.86 o
  -7  -4  13       27.23       24.65     10.04 o
  -6  -4  13      138.57      131.69     12.94 o
  -5  -4  13      311.97      361.41     18.01 o
  -4  -4  13      426.80      426.51     21.46 o
  -3  -4  13      213.47      221.04     16.94 o
  -2  -4  13       54.55       47.08      8.69 o
  -1  -4  13       51.64       52.74      9.14 o
   0  -4  13        0.47        0.38      3.64 o
   1  -4  13       35.54       37.03      8.52 o
   2  -4  13      236.45      237.42     14.64 o
   3  -4  13      491.91      466.81     17.17 o
   4  -4  13     1195.25     1199.77     38.73 o
   5  -4  13      206.40      205.15     20.09 o
   6  -4  13       46.11       24.78     12.00 o
 -10  -3  13       86.13      103.99     16.17 o
  -9  -3  13       18.34       26.78     13.07 o
  -8  -3  13      232.51      238.27     18.88 o
  -7  -3  13        0.03       11.15      8.42 o
  -6  -3  13      126.37      122.56     20.38 o
  -5  -3  13      107.09      107.76     11.15 o
  -4  -3  13       13.20       14.44      9.53 o
  -3  -3  13      243.37      249.20     12.61 o
  -2  -3  13        2.79       14.38     11.42 o
  -1  -3  13       28.68       34.13     11.67 o
   0  -3  13       41.46       36.60      8.73 o
   1  -3  13      689.70      680.27     20.48 o
   2  -3  13      332.65      314.72     14.90 o
   3  -3  13        0.08        3.55      5.55 o
   4  -3  13      149.87      142.61     10.98 o
   5  -3  13        2.39        6.43      7.40 o
   6  -3  13       89.37       96.67     23.50 o
   7  -3  13       35.76       30.54     10.79 o
 -10  -2  13        0.27       13.46     24.54 o
  -9  -2  13       49.13       34.97     11.04 o
  -8  -2  13       15.43       28.00     12.67 o
  -7  -2  13       15.07       18.18      8.68 o
  -6  -2  13        5.28        1.67      8.75 o
  -5  -2  13      176.09      177.49     15.31 o
  -4  -2  13      274.57      283.83     14.69 o
  -3  -2  13      141.71      160.57     27.83 o
  -2  -2  13       68.62       53.01     12.73 o
  -1  -2  13        0.62        7.52      6.04 o
   0  -2  13       16.06        9.89      4.24 o
   1  -2  13        0.86        6.56      3.77 o
   2  -2  13      339.68      316.98      9.61 o
   3  -2  13      195.84      187.28     11.50 o
   4  -2  13       66.87       68.90     10.16 o
   5  -2  13       55.72       47.08     17.35 o
   6  -2  13        0.84        7.79      8.77 o
   7  -2  13        0.12       10.81      7.98 o
   8  -2  13      318.43      309.49     19.90 o
 -10  -1  13      125.12      140.77     16.28 o
  -9  -1  13       40.64       33.29     13.35 o
  -8  -1  13        1.90       19.29     13.74 o
  -7  -1  13       61.91       52.96     12.76 o
  -6  -1  13        1.40       12.90     10.08 o
  -5  -1  13      565.88      567.62     20.81 o
  -4  -1  13        7.27       14.18      9.49 o
  -3  -1  13       54.99       56.72     15.14 o
  -2  -1  13      184.95      179.90     12.42 o
  -1  -1  13       27.12       21.30      7.09 o
   0  -1  13       20.23       21.95      6.18 o
   1  -1  13        0.88        9.39      3.32 o
   2  -1  13        7.46        8.19      3.52 o
   3  -1  13     1548.43     1525.10     31.27 o
   4  -1  13      547.57      528.18     19.51 o
   5  -1  13       97.42      104.19     12.68 o
   6  -1  13        2.01       10.56      8.45 o
   7  -1  13       16.95       29.98      9.72 o
   8  -1  13       22.70       23.86     11.15 o
 -10   0  13        0.15       14.68     10.06 o
  -9   0  13      461.88      429.13     45.82 o
  -8   0  13       83.74       69.17     21.11 o
  -7   0  13      287.86      284.97     26.67 o
  -6   0  13       31.90       42.81     11.53 o
  -5   0  13        5.02        5.20     10.61 o
  -4   0  13       23.28       27.52     16.00 o
  -3   0  13      183.42      171.83      9.22 o
  -2   0  13     2110.06     2443.35     43.62 o
  -1   0  13      237.49      223.87     12.02 o
   0   0  13      674.06      629.33     13.79 o
   1   0  13        0.12        5.97      3.25 o
   2   0  13      593.53      539.89      9.80 o
   3   0  13       97.16       82.25      9.67 o
   4   0  13       12.06       14.70      8.27 o
   5   0  13        0.15        1.37      7.50 o
   6   0  13       24.81       45.56     10.11 o
   7   0  13     1215.63     1252.68     27.69 o
   8   0  13      168.24      187.05     16.02 o
   9   0  13      304.21      320.99     18.27 o
 -10   1  13      122.79      132.45     18.72 o
  -9   1  13      311.27      289.09     17.80 o
  -8   1  13       26.05       39.71     10.77 o
  -7   1  13      509.04      481.74     20.48 o
  -6   1  13       84.99       77.96     13.63 o
  -5   1  13      160.81      166.33     16.29 o
  -4   1  13      685.79      661.70     37.36 o
  -3   1  13       25.08       22.36      6.83 o
  -2   1  13       79.95       89.34      6.02 o
  -1   1  13      111.69      103.82      6.37 o
   0   1  13       63.84       61.69      6.60 o
   1   1  13     1724.16     1765.72     27.61 o
   2   1  13      766.54      774.67     13.52 o
   3   1  13     2400.99     2404.48     30.25 o
   4   1  13      616.85      654.76     21.21 o
   5   1  13       14.80       14.77      7.72 o
   6   1  13       91.89       93.46     12.64 o
   7   1  13       57.89       50.03     13.77 o
   8   1  13        1.14        1.78      8.69 o
   9   1  13       20.12       30.33     12.58 o
 -10   2  13       42.45       51.13     17.13 o
  -9   2  13       77.72       78.11     14.84 o
  -8   2  13      445.30      430.53     28.10 o
  -7   2  13      155.12      176.84     25.90 o
  -6   2  13      299.93      328.67     18.58 o
  -5   2  13        9.15       10.19     10.31 o
  -4   2  13      341.13      328.92     19.72 o
  -3   2  13      365.44      320.91     28.67 o
  -2   2  13      991.74     1006.30     36.94 o
  -1   2  13     1061.30     1100.24     19.09 o
   0   2  13       13.99       33.99     11.42 o
   1   2  13     2519.02     2580.82     32.53 o
   2   2  13       49.98       46.27      5.21 o
   3   2  13      337.28      320.19      5.46 o
   4   2  13     1717.78     1678.93     48.07 o
   5   2  13       52.37       58.71     10.01 o
   6   2  13     1931.85     2075.69     34.25 o
   7   2  13       12.55       24.69     11.00 o
   8   2  13       10.17       10.83     10.27 o
   9   2  13        0.21       17.94     12.60 o
  10   2  13       71.10       97.36     14.26 o
  -9   3  13        4.70       22.58     10.69 o
  -8   3  13      245.14      251.79     17.33 o
  -7   3  13       13.76        6.69      9.41 o
  -6   3  13      386.30      381.54     11.82 o
  -5   3  13      301.67      269.23     10.08 o
  -4   3  13      290.49      269.10      8.49 o
  -3   3  13      632.88      595.28     10.50 o
  -2   3  13     2798.73     2981.74    107.37 o
  -1   3  13      373.39      407.20     15.83 o
   0   3  13      252.63      263.17     17.93 o
   1   3  13      101.91      115.14      9.02 o
   2   3  13        1.69        4.40      4.25 o
   3   3  13        0.05        2.40      1.96 o
   4   3  13      250.03      241.14     10.94 o
   5   3  13       60.85       54.49     10.18 o
   6   3  13       83.36       56.04     11.71 o
   7   3  13      142.31      155.15     15.17 o
   8   3  13        8.61       11.08      8.50 o
   9   3  13        1.45        8.14      8.18 o
  10   3  13       38.99       27.07     10.10 o
  -9   4  13       42.20       52.28     12.97 o
  -8   4  13        2.61        4.69     10.04 o
  -7   4  13       55.38       65.22     13.92 o
  -6   4  13      377.91      353.09     19.48 o
  -5   4  13       22.55       17.39      5.84 o
  -4   4  13      227.35      227.69     12.55 o
  -3   4  13        6.12       10.35     11.56 o
  -2   4  13       37.58       34.29     11.08 o
  -1   4  13      257.35      279.78     16.93 o
   0   4  13       30.72       20.68     10.71 o
   1   4  13        1.75        1.31      8.72 o
   2   4  13     2674.23     2716.24     31.12 o
   3   4  13     1369.60     1275.67     18.63 o
   4   4  13      977.02     1012.10     26.94 o
   5   4  13      707.71      653.01     15.70 o
   6   4  13      276.81      266.43     13.33 o
   7   4  13       69.62       74.85     13.31 o
   8   4  13       26.61       40.41     11.13 o
   9   4  13      128.91      140.43     24.03 o
  10   4  13      375.52      431.26     20.99 o
  -8   5  13      242.73      232.67     18.44 o
  -7   5  13      425.96      441.30     20.18 o
  -6   5  13       34.11       25.57     12.44 o
  -5   5  13       63.48       70.94     15.60 o
  -4   5  13       25.40       41.54     12.80 o
  -3   5  13     2024.06     2043.26     60.94 o
  -2   5  13     1056.41     1062.46     29.17 o
  -1   5  13      190.48      171.81     16.63 o
   0   5  13      143.02      170.01     18.54 o
   1   5  13      438.03      433.16     15.96 o
   2   5  13        0.87        3.14      3.98 o
   3   5  13       24.43       22.91      5.27 o
   4   5  13       30.26       26.84      9.46 o
   5   5  13     1946.25     1891.16     50.09 o
   6   5  13      149.61      135.82     11.89 o
   7   5  13      505.75      469.85     47.03 o
   8   5  13      409.50      429.02     23.09 o
   9   5  13        6.27        8.96      7.66 o
  10   5  13        3.04       13.07     15.37 o
  11   5  13        6.63       11.22      9.04 o
  -8   6  13      313.06      326.24     24.58 o
  -7   6  13        1.79        5.16     10.15 o
  -6   6  13       46.15       44.73     13.78 o
  -5   6  13      272.89      294.26     19.06 o
  -4   6  13       29.35       25.50     12.74 o
  -3   6  13        7.08        4.45     10.16 o
  -2   6  13        6.44       19.59     15.55 o
  -1   6  13       46.86       58.27     15.95 o
   0   6  13       16.40       13.51     19.90 o
   1   6  13      364.99      363.02     21.11 o
   2   6  13     1827.27     1781.01     65.19 o
   3   6  13      593.48      567.38     16.16 o
   4   6  13        5.45        9.90      6.22 o
   5   6  13      365.38      348.35     13.91 o
   6   6  13       21.21       20.44     11.86 o
   7   6  13      227.83      221.12     13.75 o
   8   6  13       98.58       92.69     13.21 o
   9   6  13      505.26      480.16     37.37 o
  10   6  13      119.56      122.11     16.29 o
  11   6  13       72.56       81.00     13.73 o
  -7   7  13        0.11       18.92     13.25 o
  -6   7  13      158.00      137.41     15.93 o
  -5   7  13       88.13       91.29     15.00 o
  -4   7  13       63.32       72.53     18.86 o
  -3   7  13      614.99      581.61     27.50 o
  -2   7  13      514.26      503.89     33.23 o
  -1   7  13      321.24      352.42     22.18 o
   0   7  13       11.82        0.00     15.44 o
   1   7  13       93.87       84.39     12.59 o
   2   7  13      481.79      446.53     18.74 o
   3   7  13     1182.41     1092.50     22.90 o
   4   7  13      219.31      277.03     14.33 o
   5   7  13     2122.50     2168.21     39.08 o
   6   7  13      193.26      169.81     10.29 o
   7   7  13        2.40       13.94     14.86 o
   8   7  13        4.76       11.42     18.49 o
   9   7  13       36.61       41.93     11.52 o
  10   7  13       78.70       77.76     13.52 o
  11   7  13        6.90       11.03     10.33 o
  -7   8  13       14.20       26.00     13.82 o
  -6   8  13        3.33       10.23     10.39 o
  -5   8  13        0.78        8.79      9.40 o
  -4   8  13       56.50       71.25     18.58 o
  -3   8  13       84.56       95.39     20.00 o
  -2   8  13     1253.94     1215.54     35.59 o
  -1   8  13     2553.31     2468.10    105.09 o
   0   8  13      116.80      101.79     14.36 o
   1   8  13      398.64      398.39     23.31 o
   2   8  13       20.70       15.56      9.98 o
   3   8  13       75.22       59.73     10.08 o
   4   8  13      330.10      366.86     15.54 o
   5   8  13      468.27      509.72     15.29 o
   6   8  13        4.70       16.37      8.21 o
   7   8  13      648.41      611.53     15.95 o
   8   8  13       53.53       75.27     20.48 o
   9   8  13      150.69      173.98     24.69 o
  10   8  13      126.44      119.52     28.85 o
  11   8  13        5.36        8.44     10.25 o
  -6   9  13      116.17      110.59     18.25 o
  -5   9  13      145.00      158.93     18.16 o
  -4   9  13       89.06       80.70     18.22 o
  -3   9  13        6.45       13.75      9.90 o
  -2   9  13        0.08        1.54      9.42 o
  -1   9  13       18.42       14.73      9.36 o
   0   9  13      244.38      233.83     16.39 o
   1   9  13      937.82      838.75     33.84 o
   2   9  13      613.88      640.81     26.87 o
   3   9  13      286.80      240.76     16.10 o
   4   9  13      601.98      530.68     16.84 o
   5   9  13       15.35        9.97      8.59 o
   6   9  13       43.75       51.28      9.39 o
   7   9  13      193.54      183.72     12.27 o
   8   9  13       31.52       52.28     20.38 o
   9   9  13      133.04      166.86     23.72 o
  10   9  13      177.87      154.27     24.01 o
  11   9  13      457.38      514.08     41.39 o
  -5  10  13        0.66        9.89     10.49 o
  -4  10  13      172.37      195.74     30.47 o
  -3  10  13       75.44       68.92     17.70 o
  -2  10  13       59.41       78.22     16.85 o
  -1  10  13      178.52      166.98     18.27 o
   0  10  13        8.31       14.82     11.49 o
   1  10  13        2.49        3.02     10.29 o
   2  10  13      406.21      320.98     18.48 o
   3  10  13      131.41       83.54     12.32 o
   4  10  13        3.83       21.31     10.94 o
   5  10  13      585.98      588.44     25.32 o
   6  10  13       10.20       46.33     11.76 o
   7  10  13       52.21       41.39     15.97 o
   8  10  13       16.60       20.25      7.69 o
   9  10  13       10.04       17.38     15.39 o
  10  10  13      157.19      186.76     26.62 o
  -4  11  13       37.22       39.82     14.96 o
  -3  11  13        4.45        5.60      7.67 o
  -2  11  13       15.97       17.77      8.41 o
  -1  11  13        1.58       -0.57      9.73 o
   0  11  13       93.64       98.15     14.52 o
   1  11  13        0.05        4.78      9.30 o
   2  11  13      107.93      120.47     15.94 o
   3  11  13      103.90       88.44     14.00 o
   4  11  13       16.39       11.41      9.61 o
   5  11  13       81.78       91.68     14.18 o
   6  11  13      153.35      147.77     13.63 o
   7  11  13      459.89      368.05     16.99 o
   8  11  13      179.23      179.06     12.99 o
   9  11  13        7.26       31.32     15.93 o
  -3  12  13       47.30       43.30     24.66 o
  -2  12  13        7.37       10.55      7.97 o
  -1  12  13       52.45       59.39     11.98 o
   0  12  13      193.89      195.67     13.80 o
   1  12  13      100.26       85.10     12.32 o
   2  12  13       29.59       32.93     10.21 o
   3  12  13        1.97       10.89      9.05 o
   4  12  13      189.43      136.65     20.04 o
   5  12  13       79.08       92.79     14.47 o
   6  12  13       48.47       52.46     11.48 o
   7  12  13       83.52       77.34     10.66 o
   8  12  13      148.30      156.27     13.30 o
   9  12  13      218.64      198.47     24.93 o
  10  12  13      350.11      393.89     36.50 o
  -2  13  13      155.77      149.90     23.16 o
  -1  13  13      146.49      162.41     14.39 o
   0  13  13      114.59      118.87     22.03 o
   1  13  13        0.41        7.62      9.98 o
   2  13  13       30.91       56.09     12.67 o
   3  13  13      279.75      298.12     19.41 o
   4  13  13      488.68      517.57     28.92 o
   5  13  13      508.50      568.05     19.24 o
   6  13  13      315.48      322.34     18.30 o
   7  13  13       46.12       49.47     10.47 o
   8  13  13        0.22       14.61      9.40 o
   9  13  13        3.39        2.09      9.29 o
   0  14  13      237.76      232.26     29.77 o
   1  14  13      248.29      232.08     21.06 o
   2  14  13      298.57      337.52     17.45 o
   3  14  13       93.22      130.87     14.32 o
   4  14  13        1.46        5.11      8.03 o
   5  14  13       92.64       86.60     13.19 o
   6  14  13       61.53       82.46     12.25 o
   7  14  13       46.35       53.10     15.35 o
   8  14  13       16.60        8.88      7.57 o
   3  15  13        2.73        3.66      9.64 o
   4  15  13        5.09       28.66     17.33 o
   5  15  13      421.67      475.81     41.78 o
   6  15  13      172.77      192.80     15.33 o
  -6  -9  14        1.66        7.75     11.91 o
  -5  -9  14      169.27       88.34     46.86 o
  -4  -9  14        3.42        2.95      7.16 o
  -2  -9  14        9.34        3.44      5.28 o
  -8  -8  14        4.27       -9.49     10.70 o
  -7  -8  14      141.69       80.55     59.01 o
  -6  -8  14       40.79       34.47     20.77 o
  -5  -8  14       17.27       10.36     10.75 o
  -4  -8  14       15.91        7.70      5.95 o
  -3  -8  14        0.29        8.33      5.57 o
  -2  -8  14       16.25       21.54     11.28 o
  -1  -8  14        6.03       -0.53      5.37 o
   0  -8  14      174.09      175.91     38.58 o
   1  -8  14        0.09       -0.39     10.75 o
  -7  -7  14      242.84      281.88     30.11 o
  -6  -7  14      185.24      196.68     35.92 o
  -5  -7  14       29.13       23.43     14.67 o
  -4  -7  14      141.63       97.40     42.89 o
  -3  -7  14        0.14        5.52      8.18 o
  -2  -7  14       12.63       11.47     13.75 o
  -1  -7  14       68.20       43.61     21.64 o
   0  -7  14       85.20       69.56     37.18 o
   1  -7  14       23.39       14.91     17.67 o
   2  -7  14      382.20      407.44     28.08 o
   3  -7  14       84.24       60.46     37.52 o
  -9  -6  14      149.62      168.78     15.27 o
  -8  -6  14        0.21        5.62      5.91 o
  -7  -6  14       43.34       48.70     11.28 o
  -6  -6  14       26.83       20.33      9.60 o
  -5  -6  14       64.92       57.36     14.23 o
  -4  -6  14        8.35        5.37      7.50 o
  -3  -6  14      211.19      200.94     33.45 o
  -2  -6  14      223.01      241.94     41.82 o
   0  -6  14       11.86        3.63      5.18 o
   1  -6  14       36.23       37.08     16.80 o
   2  -6  14      119.14       91.78     50.00 o
   3  -6  14       53.52       62.30     39.65 o
   4  -6  14       81.54       76.63     43.95 o
  -9  -5  14       79.52       67.21     13.68 o
  -8  -5  14       88.81       68.32     12.81 o
  -7  -5  14        3.30        4.53      9.11 o
  -6  -5  14      138.80      153.84     13.48 o
  -5  -5  14        3.44       21.25     14.57 o
  -4  -5  14        0.01        6.44      9.54 o
  -3  -5  14        8.73       16.89      6.25 o
  -2  -5  14       37.31       39.70      8.79 o
  -1  -5  14       17.80       24.64     10.12 o
   0  -5  14        3.70        8.48      5.15 o
   1  -5  14      107.47      100.83     39.21 o
   2  -5  14      104.12      106.25     47.15 o
   3  -5  14        3.38        0.05     11.76 o
   4  -5  14        2.73        3.68     10.89 o
   5  -5  14        1.84       18.83     10.26 o
 -10  -4  14       36.61       35.48     20.57 o
  -9  -4  14       13.90       15.07     13.63 o
  -8  -4  14       27.03       22.80     10.54 o
  -7  -4  14       10.44        7.61     10.72 o
  -6  -4  14      105.58       90.03     10.92 o
  -5  -4  14        0.11       -1.39      6.08 o
  -4  -4  14        5.17        0.44      5.31 o
  -3  -4  14       34.21       24.98     15.10 o
  -2  -4  14       44.81       51.42      7.68 o
  -1  -4  14      200.89      196.10     21.32 o
   0  -4  14      305.68      306.65     12.52 o
   1  -4  14      715.57      709.24     25.79 o
   2  -4  14        9.66        9.60      5.24 o
   3  -4  14        4.70        2.76      8.71 o
   4  -4  14        6.23       10.21     10.50 o
   5  -4  14       88.74      110.56     20.96 o
   6  -4  14        1.01        6.39     10.07 o
 -10  -3  14      112.54      115.40     14.50 o
  -9  -3  14       11.63        2.87     10.61 o
  -8  -3  14       83.16      102.92     18.78 o
  -7  -3  14       10.75        7.85      8.11 o
  -6  -3  14       48.00       44.56     11.04 o
  -5  -3  14       63.30       50.55      9.34 o
  -4  -3  14      260.05      261.65     13.85 o
  -3  -3  14      491.54      531.13     25.56 o
  -2  -3  14       12.54       12.65      5.84 o
  -1  -3  14       35.54       35.80      7.19 o
   0  -3  14        1.25        0.01      4.04 o
   1  -3  14       47.74       31.27      7.08 o
   2  -3  14       92.39       97.22     12.72 o
   3  -3  14      386.85      347.44     18.71 o
   4  -3  14      785.48      781.94     19.44 o
   5  -3  14       28.02       33.57      9.76 o
   6  -3  14       78.46       87.71     16.22 o
   7  -3  14       97.73      105.87     19.70 o
 -10  -2  14        7.90       17.08     10.09 o
  -9  -2  14       18.89       38.12     13.15 o
  -8  -2  14       22.32       30.88     11.93 o
  -7  -2  14      295.78      330.11     20.23 o
  -6  -2  14        8.83       12.36     15.27 o
  -5  -2  14       65.52       59.70     11.85 o
  -4  -2  14       17.68       16.63      4.69 o
  -3  -2  14        0.82        5.44      7.36 o
  -2  -2  14       57.82       58.70      8.42 o
  -1  -2  14      316.32      322.05     12.63 o
   0  -2  14      655.70      705.92     18.43 o
   1  -2  14      395.74      416.76     10.90 o
   2  -2  14      337.84      335.79     13.79 o
   3  -2  14      186.78      171.63     10.64 o
   4  -2  14       24.69       23.53      7.13 o
   5  -2  14        9.32       20.81      8.47 o
   6  -2  14       27.46       31.62      9.65 o
   7  -2  14        4.47       15.02      8.33 o
 -10  -1  14       91.71       81.12     14.18 o
  -9  -1  14       44.29       47.64     11.45 o
  -8  -1  14        0.05        2.12      9.89 o
  -7  -1  14        9.59       15.01      9.96 o
  -6  -1  14      110.59      102.43     13.98 o
  -5  -1  14       29.22       30.42     14.76 o
  -4  -1  14      606.30      589.35     44.99 o
  -3  -1  14      440.74      434.22     27.45 o
  -2  -1  14       38.46       28.30      9.47 o
  -1  -1  14        1.14        6.19      6.57 o
   0  -1  14      120.61      123.77      8.76 o
   1  -1  14      135.98      109.43      8.03 o
   2  -1  14       17.86       14.88      7.48 o
   3  -1  14       46.15       44.29     10.87 o
   4  -1  14       31.20       37.30     10.17 o
   5  -1  14      194.26      194.20     13.89 o
   6  -1  14       98.04       93.39     11.17 o
   7  -1  14       38.33       37.50      9.89 o
   8  -1  14      133.09      148.09     14.42 o
 -10   0  14       40.09       25.66     23.96 o
  -9   0  14       44.82       41.87     21.49 o
  -8   0  14      158.29      139.42     16.34 o
  -7   0  14        8.37        8.01     10.15 o
  -6   0  14       34.04       39.28     11.98 o
  -5   0  14        1.06        5.00     13.40 o
  -4   0  14       91.05       97.79     19.91 o
  -3   0  14       26.04       30.00     13.96 o
  -2   0  14     1266.09     1253.35     24.20 o
  -1   0  14       14.37       14.62      6.46 o
   0   0  14       42.16       33.70      8.01 o
   1   0  14      111.02      117.67      7.93 o
   2   0  14       22.03       10.03      4.18 o
   3   0  14      380.56      361.89     32.89 o
   4   0  14      483.11      426.99     16.32 o
   5   0  14      121.51      128.35     11.83 o
   6   0  14       34.90       29.49      9.05 o
   7   0  14        0.10        9.43      7.51 o
   8   0  14       42.68       40.60     10.71 o
   9   0  14       27.50       31.90     18.49 o
  -9   1  14      320.54      312.85     19.21 o
  -8   1  14      105.38      114.48     14.66 o
  -7   1  14      409.13      386.40     21.15 o
  -6   1  14      141.35      146.93     15.28 o
  -5   1  14      496.68      477.30     31.80 o
  -4   1  14        2.66       14.28     26.87 o
  -3   1  14        3.57        8.51      9.87 o
  -2   1  14       88.67       83.92     10.50 o
  -1   1  14     1243.95     1283.39     50.81 o
   0   1  14     1019.98     1038.02     45.96 o
   1   1  14       11.35       10.12      2.41 o
   2   1  14        0.18        4.83      2.40 o
   3   1  14      745.47      657.56     12.42 o
   4   1  14        0.47        9.33      8.00 o
   5   1  14       19.13       23.29      9.74 o
   6   1  14       41.49       44.56      9.57 o
   7   1  14       95.22      103.13     11.54 o
   8   1  14      506.55      543.72     20.63 o
   9   1  14        4.24       24.14      9.73 o
  -9   2  14       58.40       77.47     16.06 o
  -8   2  14        0.00        7.12      9.77 o
  -7   2  14      133.75      156.92     16.82 o
  -6   2  14       16.76       19.72     10.80 o
  -5   2  14      105.92      109.63     14.19 o
  -4   2  14     1173.83     1201.29     31.89 o
  -3   2  14      405.38      412.91     27.32 o
  -2   2  14      529.38      552.75     42.61 o
  -1   2  14      883.89      957.85     52.62 o
   0   2  14      219.83      222.73     14.22 o
   1   2  14       62.90       47.12      7.57 o
   2   2  14       26.76       27.03      3.75 o
   3   2  14     4889.34     5000.48     25.68 o
   4   2  14       32.19       28.81      9.63 o
   5   2  14       21.36       32.60      8.67 o
   6   2  14      174.06      156.13     14.01 o
   7   2  14      131.37      123.20     12.71 o
   8   2  14        6.43       19.16      8.92 o
   9   2  14        5.82       19.62      8.79 o
  -9   3  14       48.15       39.73     12.05 o
  -8   3  14      187.65      188.96     18.54 o
  -7   3  14      198.37      194.93     22.58 o
  -6   3  14      192.97      184.71     17.43 o
  -5   3  14       97.97      100.44     14.81 o
  -4   3  14      871.85      862.69     28.66 o
  -3   3  14        0.42       10.16     11.35 o
  -2   3  14      723.85      710.82     27.81 o
  -1   3  14       88.25       86.45     23.55 o
   0   3  14      349.09      376.61     17.93 o
   1   3  14      248.52      254.56      8.85 o
   2   3  14      335.63      330.47      8.34 o
   3   3  14      212.17      176.23      7.48 o
   4   3  14      704.04      649.72     11.74 o
   5   3  14      500.55      469.86     26.94 o
   6   3  14     1803.21     1872.65     33.23 o
   7   3  14      774.14      751.78     26.91 o
   8   3  14      156.03      164.88     14.39 o
   9   3  14      185.23      185.33     16.69 o
  10   3  14        3.91        8.61      8.85 o
  -9   4  14        0.59       12.03      9.98 o
  -8   4  14      154.66      173.14     17.13 o
  -7   4  14      306.89      289.99     19.17 o
  -6   4  14       12.48       13.84     18.06 o
  -5   4  14     1318.85     1247.78     39.77 o
  -4   4  14       59.02       74.14     17.86 o
  -3   4  14      129.11      140.96     24.73 o
  -2   4  14       68.81       96.76     24.62 o
  -1   4  14      297.82      292.38     16.58 o
   0   4  14      729.86      702.56     23.24 o
   1   4  14      158.72      116.56     14.91 o
   2   4  14     1451.75     1452.58     44.51 o
   3   4  14      403.09      392.34     13.31 o
   4   4  14       35.79       31.91      4.71 o
   5   4  14       27.68       40.99      9.52 o
   6   4  14      322.18      307.07     15.93 o
   7   4  14      573.33      569.74     22.32 o
   8   4  14       17.02       25.28     10.75 o
   9   4  14      142.33      175.33     15.31 o
  10   4  14       20.45       27.29     10.98 o
  -8   5  14        6.89        1.83      9.88 o
  -7   5  14      119.09      115.70     16.94 o
  -6   5  14      343.95      346.29     20.38 o
  -5   5  14      491.50      541.23     26.33 o
  -4   5  14       95.55      116.12     22.52 o
  -3   5  14     3308.23     3305.36     67.64 o
  -2   5  14       96.29       78.34     15.52 o
  -1   5  14        6.74       12.00     11.20 o
   0   5  14       63.77       69.15     14.35 o
   1   5  14      242.50      218.68     15.95 o
   2   5  14     1664.25     1634.52     37.09 o
   3   5  14      773.10      734.89     14.70 o
   4   5  14       34.10       34.20      7.96 o
   5   5  14       16.01       19.23      3.94 o
   6   5  14      988.32      966.21     26.74 o
   7   5  14      258.50      255.67     26.62 o
   8   5  14       76.32       71.15     14.08 o
   9   5  14       54.74       53.36     11.60 o
  10   5  14       15.42        9.28      8.54 o
  -8   6  14      182.42      170.50     17.33 o
  -7   6  14       33.23       31.51     19.68 o
  -6   6  14      115.19      116.12     16.87 o
  -5   6  14      230.97      233.26     30.59 o
  -4   6  14        6.75        7.72     13.81 o
  -3   6  14      100.08       93.06     17.80 o
  -2   6  14      663.04      629.12     31.69 o
  -1   6  14       61.17       68.43     17.28 o
   0   6  14      487.54      454.49     19.48 o
   1   6  14      935.88      859.52     23.32 o
   2   6  14       28.44       39.78     12.25 o
   3   6  14      111.06      119.00      6.54 o
   4   6  14      574.48      574.36     28.59 o
   5   6  14      297.31      263.51      9.19 o
   6   6  14      169.74      168.81     29.89 o
   7   6  14     1399.58     1352.56     40.93 o
   8   6  14        4.61        9.16     10.13 o
   9   6  14        3.06       10.22      9.99 o
  10   6  14      109.19      118.41     18.13 o
  -7   7  14        5.90       14.65     12.61 o
  -6   7  14      108.78      109.93     15.78 o
  -5   7  14      213.07      217.08     23.12 o
  -4   7  14      192.98      213.40     22.34 o
  -3   7  14       52.39       52.25     16.76 o
  -2   7  14      246.85      253.72     21.82 o
  -1   7  14      287.55      244.17     24.83 o
   0   7  14      152.09      124.42     14.79 o
   1   7  14        6.89       18.52     13.99 o
   2   7  14       37.59       20.01      7.92 o
   3   7  14       37.40       43.10     12.77 o
   4   7  14       37.53       22.15      5.68 o
   5   7  14       72.89       68.77      6.12 o
   6   7  14      422.66      415.30     10.82 o
   7   7  14       23.65       19.26     15.39 o
   8   7  14       29.27       47.37     10.50 o
   9   7  14     1239.55     1316.86     28.84 o
  10   7  14        8.85       14.84      8.47 o
  -6   8  14       57.43       78.98     15.83 o
  -5   8  14       25.23       43.87     14.78 o
  -4   8  14       38.84       28.10     18.47 o
  -3   8  14        7.46        8.75     11.20 o
  -2   8  14       17.13       14.60     12.08 o
  -1   8  14      497.63      542.44     30.80 o
   0   8  14       10.69       -0.79      9.83 o
   1   8  14      334.63      290.84     16.86 o
   2   8  14       12.12       16.96     11.35 o
   3   8  14     1213.12     1075.60     41.63 o
   4   8  14      880.45      757.51     20.44 o
   5   8  14      454.82      411.47     14.17 o
   6   8  14      715.10      702.71     23.84 o
   7   8  14      429.61      427.19     33.35 o
   8   8  14       28.56       36.40     20.19 o
   9   8  14       17.04       21.06     11.90 o
  10   8  14        9.12       29.08     18.49 o
  -6   9  14       13.93       36.33     10.96 o
  -5   9  14       88.05       60.97     18.55 o
  -4   9  14        0.94        5.52     11.52 o
  -3   9  14      153.80      155.37     22.59 o
  -2   9  14       46.27       43.17     12.07 o
  -1   9  14      642.10      583.03     28.29 o
   0   9  14      392.02      324.18     24.69 o
   1   9  14      989.45      854.87     33.35 o
   2   9  14      692.15      613.84     21.52 o
   3   9  14       56.48       66.82     13.85 o
   4   9  14       65.48       56.97     10.65 o
   5   9  14      305.78      322.87     20.57 o
   6   9  14     1084.45     1088.53     57.22 o
   7   9  14      462.37      479.78     17.42 o
   8   9  14      177.60      194.16     23.04 o
   9   9  14      106.86      145.22     22.17 o
  10   9  14      198.14      215.22     28.80 o
  -5  10  14      108.03       77.87     18.54 o
  -4  10  14      413.67      427.27     36.98 o
  -3  10  14       11.49       18.64      7.51 o
  -2  10  14        0.21       -0.66     10.12 o
  -1  10  14       49.14       56.99     14.34 o
   0  10  14        1.51       17.01     11.95 o
   1  10  14      691.10      658.41     25.76 o
   2  10  14      730.06      846.71     30.94 o
   3  10  14      398.60      392.27     29.94 o
   4  10  14       41.68       70.96     15.15 o
   5  10  14        1.32        9.83      8.71 o
   6  10  14        2.65       11.70      6.51 o
   7  10  14      262.73      261.93     13.63 o
   8  10  14       96.22      122.03     22.56 o
   9  10  14      253.28      294.32     31.37 o
  10  10  14      194.78      226.35     30.54 o
  -4  11  14       52.70       33.89     16.25 o
  -3  11  14        5.70        9.46      7.06 o
  -2  11  14       42.74       28.98     10.27 o
  -1  11  14      249.96      280.26     20.00 o
   0  11  14        0.49       15.53      9.82 o
   1  11  14       15.08       25.05     10.59 o
   2  11  14        5.63        8.20     11.74 o
   3  11  14        6.43       13.94     10.78 o
   4  11  14       27.59       35.94     10.33 o
   5  11  14       72.83       74.31     10.61 o
   6  11  14      212.34      221.51     20.26 o
   7  11  14      245.16      226.64     14.62 o
   8  11  14      177.32      176.43     16.39 o
  -3  12  14        0.83        3.50      6.74 o
  -2  12  14      159.47      188.68     16.32 o
  -1  12  14       13.00        5.18      8.48 o
   0  12  14      369.72      404.92     21.00 o
   1  12  14       53.82       64.86     13.62 o
   2  12  14      178.14      217.54     18.74 o
   3  12  14        3.57        4.68      9.62 o
   4  12  14        1.88        2.83      9.64 o
   5  12  14        1.84       19.40      9.66 o
   6  12  14        5.57        0.30      6.97 o
   7  12  14       12.68       24.65     10.72 o
   8  12  14       84.29       73.15     13.82 o
   9  12  14      146.72      119.18     21.35 o
  -1  13  14       14.45       35.21     19.31 o
   0  13  14      153.77      190.86     15.55 o
   1  13  14       96.32      119.00     22.17 o
   2  13  14      147.56      142.48     13.70 o
   3  13  14       50.76       41.07     10.10 o
   4  13  14       16.17       31.39     12.39 o
   5  13  14        0.72       13.10      9.50 o
   6  13  14       37.03       48.49     10.37 o
   7  13  14        1.29        9.01      7.50 o
   8  13  14       33.50       27.23     13.24 o
   1  14  14       17.84       10.99      9.25 o
   2  14  14        7.30        6.53      8.78 o
   3  14  14        6.12       17.54     10.24 o
   4  14  14      513.30      588.03     22.03 o
   5  14  14      606.92      618.20     21.89 o
   6  14  14       93.30       78.42     12.57 o
   7  14  14       88.39       68.89     13.42 o
  -6  -8  15       13.58       27.64     15.59 o
  -5  -8  15        0.24        1.84      8.91 o
  -4  -8  15       16.19        2.52      5.08 o
  -2  -8  15      173.48      106.30     49.86 o
  -6  -7  15        2.55       17.86     15.35 o
  -5  -7  15       27.75       31.46     14.96 o
  -4  -7  15       27.33        8.71     13.12 o
  -3  -7  15        1.11        1.21      7.16 o
  -2  -7  15      515.71      516.55     34.76 o
   0  -7  15       74.59       36.26     21.98 o
   1  -7  15      100.59       71.01     45.65 o
   2  -7  15       22.49       23.28     15.25 o
  -8  -6  15       53.60       43.57      9.91 o
  -7  -6  15       92.80      107.08     21.30 o
  -5  -6  15      164.98      201.95     23.82 o
  -3  -6  15        5.31        1.98      8.66 o
  -2  -6  15        3.26        1.45      7.36 o
  -1  -6  15        1.05        5.66      6.87 o
   0  -6  15      101.99       77.45     52.86 o
   1  -6  15      172.32      103.88     59.59 o
   2  -6  15      660.40      622.71     63.27 o
   3  -6  15      328.67      332.56     49.91 o
  -9  -5  15        1.90        9.10      8.23 o
  -8  -5  15        8.45       19.56     18.49 o
  -7  -5  15       51.67       29.43     15.25 o
  -6  -5  15        8.90       20.57     14.91 o
  -5  -5  15        2.61        8.86      7.47 o
  -4  -5  15        8.03        7.94      7.12 o
  -3  -5  15       73.51       76.10     16.02 o
  -2  -5  15        7.73        9.83      7.60 o
   0  -5  15       74.55       54.78      8.58 o
   1  -5  15       32.18       30.06     23.53 o
   2  -5  15        2.88       -0.82      9.68 o
   3  -5  15       30.12       19.36     16.31 o
   4  -5  15       53.40       61.62     14.67 o
  -9  -4  15       51.66       54.11     13.16 o
  -8  -4  15       58.72       51.78      9.83 o
  -7  -4  15      146.01      162.25     28.46 o
  -6  -4  15      226.33      233.08     20.54 o
  -5  -4  15      105.27       92.56     17.90 o
  -4  -4  15       62.62       77.89     14.35 o
  -3  -4  15        5.45       13.63      8.02 o
  -2  -4  15      102.37      104.29      8.98 o
  -1  -4  15       19.48       19.81      9.83 o
   0  -4  15       35.95       38.30      6.54 o
   1  -4  15        0.58        4.73      5.54 o
   2  -4  15      138.43      127.65     14.96 o
   3  -4  15      101.19       87.57     39.40 o
   4  -4  15       10.45       18.35     10.36 o
   5  -4  15        0.67       15.59     10.07 o
  -9  -3  15       47.66       51.76     29.94 o
  -8  -3  15       14.45       16.10     10.39 o
  -7  -3  15      396.20      436.72     20.25 o
  -6  -3  15      153.64      156.94     13.26 o
  -5  -3  15        0.66       14.23     10.89 o
  -4  -3  15        8.11       13.33      6.65 o
  -3  -3  15       29.66       28.91      7.31 o
  -2  -3  15       77.51       70.17      8.57 o
  -1  -3  15       24.77       22.71      5.36 o
   0  -3  15        3.45        5.70      3.96 o
   1  -3  15      587.29      568.44     17.45 o
   2  -3  15      553.13      585.49     22.85 o
   3  -3  15      158.27      163.04     23.65 o
   4  -3  15      175.41      161.46     10.90 o
   5  -3  15      153.46      145.80     15.93 o
   6  -3  15       40.01       50.88     18.44 o
  -9  -2  15        8.90        7.04     13.07 o
  -8  -2  15        8.33       26.02     10.66 o
  -7  -2  15        0.34       23.76     12.86 o
  -6  -2  15        4.21       -0.65      7.92 o
  -5  -2  15       80.66       73.26     19.96 o
  -4  -2  15      141.43      136.91     13.94 o
  -3  -2  15      132.68      127.14     10.01 o
  -2  -2  15      587.26      557.10     31.56 o
  -1  -2  15        0.65        2.80      6.77 o
   0  -2  15        0.99        1.34      4.11 o
   1  -2  15      102.47      107.72      7.76 o
   2  -2  15       38.33       19.31      7.82 o
   3  -2  15        4.94        8.97      7.58 o
   4  -2  15       56.69       56.77      9.01 o
   5  -2  15      562.82      581.61     18.47 o
   6  -2  15      126.02      121.83     13.51 o
   7  -2  15      412.12      405.80     33.30 o
  -9  -1  15       53.07       15.78     16.22 o
  -8  -1  15       49.11       40.02     13.81 o
  -7  -1  15       39.68       26.23     22.46 o
  -6  -1  15      287.10      328.40     30.23 o
  -5  -1  15      366.81      404.84     17.69 o
  -4  -1  15      572.93      596.13     23.80 o
  -3  -1  15       83.32       93.99     14.56 o
  -2  -1  15      212.41      198.40     15.69 o
  -1  -1  15      183.66      178.25     14.35 o
   0  -1  15      390.29      360.17      9.96 o
   1  -1  15      760.33      810.13     17.87 o
   2  -1  15      184.25      203.27     11.11 o
   3  -1  15       30.82       31.06      9.43 o
   4  -1  15      147.87      136.09     11.71 o
   5  -1  15        0.21        1.01      8.21 o
   6  -1  15       95.10      129.76     21.64 o
   7  -1  15       16.84       26.00     10.68 o
  -9   0  15      137.04      123.28     14.81 o
  -8   0  15      118.70      104.73     25.80 o
  -7   0  15        0.50        4.06     11.07 o
  -6   0  15      172.46      193.89     16.67 o
  -5   0  15        7.54        0.10     10.65 o
  -4   0  15      222.67      235.50     15.49 o
  -3   0  15      625.48      679.67     33.47 o
  -2   0  15       32.57       38.82     11.17 o
  -1   0  15      453.57      466.70     17.44 o
   0   0  15        5.90        7.52      3.38 o
   1   0  15       80.55       80.56      8.97 o
   2   0  15     1646.83     1627.52     47.49 o
   3   0  15      142.77      150.75     10.10 o
   4   0  15      860.46      815.52     27.28 o
   5   0  15        7.15       10.75      8.28 o
   6   0  15      135.34      146.45     13.30 o
   7   0  15        7.06       11.90      7.66 o
   8   0  15        1.69        6.66      8.71 o
  -9   1  15       92.84       92.79     15.18 o
  -8   1  15       98.46      102.85     31.59 o
  -7   1  15       91.95       80.89     24.49 o
  -6   1  15       10.16       21.25     17.86 o
  -5   1  15       18.95       26.31     13.25 o
  -4   1  15     1648.38     1760.03     38.12 o
  -3   1  15      585.22      620.57     22.88 o
  -2   1  15       74.83       66.63     13.54 o
  -1   1  15       48.20       60.43     12.89 o
   0   1  15       55.95       56.89     10.73 o
   1   1  15        2.91        8.14      3.98 o
   2   1  15       22.88       14.59      4.89 o
   3   1  15        2.65        4.71      5.31 o
   4   1  15        9.31        6.48      7.68 o
   5   1  15      468.70      472.76     17.95 o
   6   1  15       50.46       49.26     11.50 o
   7   1  15       47.10       47.93     11.05 o
   8   1  15       13.28       28.74     19.99 o
  -9   2  15       38.44       77.94     14.90 o
  -8   2  15      150.92      171.84     15.52 o
  -7   2  15       71.20       87.86     20.33 o
  -6   2  15      626.54      715.84     28.48 o
  -5   2  15       12.21       31.01     13.01 o
  -4   2  15      106.40      119.65     21.47 o
  -3   2  15      394.18      420.80     32.00 o
  -2   2  15      296.61      318.71     26.24 o
  -1   2  15       43.55       53.67     12.94 o
   0   2  15     1896.92     1931.01     45.45 o
   1   2  15      267.76      246.95     13.18 o
   2   2  15      178.99      168.78      7.64 o
   3   2  15     5445.02     5683.83     76.22 o
   4   2  15       13.42       18.59      6.97 o
   5   2  15       15.32        7.39      6.57 o
   6   2  15      168.29      157.86     11.58 o
   7   2  15        8.41        9.12      8.18 o
   8   2  15      318.53      351.80     19.03 o
   9   2  15       40.36       57.94     18.25 o
  -9   3  15      112.60      105.58     24.64 o
  -8   3  15       16.12       13.00     12.23 o
  -7   3  15       34.58       24.33     11.87 o
  -6   3  15        5.65       22.21     13.60 o
  -5   3  15      107.80      110.03     14.98 o
  -4   3  15      572.04      602.12     36.17 o
  -3   3  15      760.78      796.06     25.23 o
  -2   3  15        7.31       14.28     13.08 o
  -1   3  15      729.35      780.98     26.84 o
   0   3  15        3.51        9.46      9.72 o
   1   3  15      746.17      736.82     21.27 o
   2   3  15      113.78      114.39      6.87 o
   3   3  15      117.92      110.89      6.99 o
   4   3  15       36.84       25.11     14.47 o
   5   3  15      193.40      197.28     11.17 o
   6   3  15     2083.24     2176.23     40.13 o
   7   3  15        2.78       13.69     10.73 o
   8   3  15        0.14        8.28      7.37 o
   9   3  15        6.31        8.80      8.00 o
  -8   4  15       31.22       27.33     12.85 o
  -7   4  15        4.83        9.51      9.55 o
  -6   4  15      407.50      449.45     41.99 o
  -5   4  15      676.26      622.16     36.96 o
  -4   4  15       98.65       93.37     17.72 o
  -3   4  15       68.86       68.57     18.65 o
  -2   4  15       44.19       41.98     12.84 o
  -1   4  15       66.97       75.41     13.75 o
   0   4  15      707.02      683.96     21.51 o
   1   4  15      461.01      453.33     23.91 o
   2   4  15      234.19      214.88      9.25 o
   3   4  15        0.73        4.35      3.50 o
   4   4  15        6.57        6.36      3.01 o
   5   4  15       45.09       39.71      8.36 o
   6   4  15      185.45      187.43     12.64 o
   7   4  15      143.39      126.05     19.87 o
   8   4  15      130.29      146.88     15.68 o
   9   4  15      119.50      106.29     12.98 o
  -8   5  15       42.89       44.29     11.29 o
  -7   5  15      415.77      429.11     22.13 o
  -6   5  15      472.37      493.29     21.20 o
  -5   5  15      136.20      133.30     16.21 o
  -4   5  15      396.36      394.50     23.88 o
  -3   5  15      388.25      372.68     27.40 o
  -2   5  15      308.44      268.92     22.15 o
  -1   5  15        3.90        1.38      9.30 o
   0   5  15      659.42      699.60     22.88 o
   1   5  15     1736.66     1703.42     28.11 o
   2   5  15      605.79      662.03     19.52 o
   3   5  15     1506.17     1595.59     24.28 o
   4   5  15     1496.32     1494.73     38.63 o
   5   5  15       25.27       24.14      7.67 o
   6   5  15      128.77      138.91     12.05 o
   7   5  15       39.28       32.79      8.41 o
   8   5  15       55.50       58.13     11.73 o
   9   5  15       32.46       33.94     12.80 o
  10   5  15      117.96      107.71     15.87 o
  -7   6  15        9.61        4.27     10.57 o
  -6   6  15      190.46      204.31     16.84 o
  -5   6  15      466.98      483.75     28.41 o
  -4   6  15      736.21      754.08     50.20 o
  -3   6  15     1199.05     1271.67     43.03 o
  -2   6  15        1.76        5.12      9.53 o
  -1   6  15      158.71      180.00     26.99 o
   0   6  15       48.54       33.34     16.63 o
   1   6  15       85.54       86.31     13.36 o
   2   6  15      106.49       91.73     12.51 o
   3   6  15      317.42      313.59     22.12 o
   4   6  15        8.77       16.29      5.62 o
   5   6  15     1531.02     1475.08     69.22 o
   6   6  15       20.39       16.15     15.83 o
   7   6  15      324.59      297.29     26.96 o
   8   6  15        1.50       10.18      7.49 o
   9   6  15       24.43       25.41     10.00 o
  10   6  15       50.58       63.58     12.95 o
  -7   7  15       58.80       50.24     14.32 o
  -6   7  15       71.74       68.48     14.61 o
  -5   7  15       82.37       80.90     17.35 o
  -4   7  15       54.16       45.47     18.03 o
  -3   7  15      169.54      149.33     22.40 o
  -2   7  15       70.85       63.15     19.20 o
  -1   7  15      280.60      229.32     28.70 o
   0   7  15      332.30      376.87     40.11 o
   1   7  15       92.65       71.55     11.30 o
   2   7  15      856.71      773.35     22.39 o
   3   7  15      226.65      217.59     15.05 o
   4   7  15       94.38       90.11      6.51 o
   5   7  15        0.46        7.07      6.31 o
   6   7  15      214.81      237.49     24.54 o
   7   7  15      633.25      692.76     31.61 o
   8   7  15       25.87       40.97     11.40 o
   9   7  15      713.10      785.12     26.46 o
  10   7  15       63.06       57.60     12.97 o
  -6   8  15        1.40       10.38      9.87 o
  -5   8  15       61.85       47.65     13.93 o
  -4   8  15       35.21       22.46     13.47 o
  -3   8  15      445.50      558.50     52.21 o
  -2   8  15      420.83      419.33     24.55 o
  -1   8  15       22.94       29.59     13.94 o
   0   8  15        2.83        9.31     11.76 o
   1   8  15      233.96      200.99     13.43 o
   2   8  15       49.76       18.76     16.10 o
   3   8  15      121.64      123.57     11.61 o
   4   8  15      101.33      135.44     12.04 o
   5   8  15      174.35      166.71      8.25 o
   6   8  15        0.86       10.18      4.58 o
   7   8  15        2.54        1.45     16.12 o
   8   8  15      171.07      201.57     24.40 o
   9   8  15      100.97      120.49     23.14 o
  10   8  15       50.09       72.76     24.88 o
  -5   9  15       29.12       26.54     15.44 o
  -4   9  15       49.62       67.96     17.53 o
  -3   9  15       68.87       81.06     22.11 o
  -2   9  15       14.64       19.80     10.57 o
  -1   9  15       30.92       34.35     13.52 o
   0   9  15      220.73      243.49     28.05 o
   1   9  15      542.41      517.83     19.62 o
   2   9  15       32.55       45.90     13.68 o
   3   9  15       89.12       86.13     10.90 o
   4   9  15      231.44      228.04     17.81 o
   5   9  15      169.85      128.23     11.16 o
   6   9  15       32.46       33.57     13.94 o
   7   9  15       16.33       17.48     15.20 o
   8   9  15      155.03      141.78     26.04 o
   9   9  15       42.97       62.52     12.77 o
  10   9  15       13.26       14.44     10.09 o
  -4  10  15        0.88        1.88      7.55 o
  -3  10  15       32.15       22.98     14.11 o
  -2  10  15      167.51      179.80     21.46 o
  -1  10  15       91.55       99.93     14.59 o
   0  10  15       96.90      102.69     14.46 o
   1  10  15        2.92       17.21     14.31 o
   2  10  15       10.63       -0.96      9.46 o
   3  10  15        3.91       18.49     11.76 o
   4  10  15        0.01        1.72      7.70 o
   5  10  15       39.42       54.67     30.13 o
   6  10  15      188.45      173.62     12.03 o
   7  10  15      202.61      252.10     30.06 o
   8  10  15      526.91      536.06     37.27 o
   9  10  15       40.40       21.73     19.60 o
  10  10  15       42.30       54.60     22.80 o
  -3  11  15      198.46      225.31     65.04 o
  -2  11  15       52.68       28.60     12.24 o
  -1  11  15       38.75       22.76     12.80 o
   0  11  15        1.18        7.93      8.36 o
   1  11  15       26.83       35.68     13.78 o
   2  11  15       48.50       67.59     14.18 o
   3  11  15      357.64      303.09     16.27 o
   4  11  15      736.66      736.50     26.48 o
   5  11  15        4.86        2.42      6.77 o
   6  11  15       23.10       26.13      9.29 o
   7  11  15        0.20       14.47      9.44 o
   9  11  15      251.30      269.24     26.33 o
  -2  12  15        0.60       12.20     15.64 o
  -1  12  15      531.66      588.14     28.66 o
   0  12  15      792.21      915.98     28.64 o
   1  12  15       55.32       41.24     13.09 o
   2  12  15       18.54       16.23      9.55 o
   3  12  15        6.73       17.66      9.27 o
   4  12  15        0.26        9.44      9.70 o
   5  12  15       28.17       21.88      8.98 o
   6  12  15       29.78       34.68     10.16 o
   7  12  15      503.78      530.21     55.77 o
   8  12  15      119.82      113.47     24.40 o
   9  12  15       46.38       37.81     20.23 o
  -1  13  15      111.94      131.99     17.08 o
   0  13  15        0.62        4.23      9.85 o
   1  13  15        0.11        6.57      9.01 o
   2  13  15       44.04       69.72     25.29 o
   3  13  15      791.59      852.94     27.67 o
   4  13  15      172.84      198.44     22.27 o
   5  13  15       66.36       64.63     11.20 o
   6  13  15       34.15       31.11     10.06 o
   7  13  15       23.15       40.34     11.68 o
   8  13  15        0.98       -6.53     14.13 o
   1  14  15       92.31      136.00     17.93 o
   2  14  15      214.97      257.45     19.92 o
   3  14  15      280.84      299.19     21.20 o
   4  14  15      163.09      222.01     17.13 o
   5  14  15      113.91       95.32     12.15 o
   6  14  15        0.20       10.11      7.81 o
  -3  -8  16      180.64      181.58     26.19 o
  -5  -7  16        0.88       14.62      9.05 o
  -4  -7  16       10.75       18.83      9.44 o
  -2  -7  16       26.16       14.76      8.42 o
  -7  -6  16       23.60       15.88     13.17 o
  -6  -6  16        0.03       18.78     13.02 o
  -5  -6  16        0.16        6.68     11.76 o
  -3  -6  16       94.24       91.54     18.44 o
  -2  -6  16      332.89      394.03     22.75 o
   0  -6  16       10.86        4.36     15.39 o
   1  -6  16       19.73       11.33     13.89 o
   2  -6  16       74.12       28.71     22.95 o
  -8  -5  16        0.24        9.88      6.75 o
  -7  -5  16       14.88       28.93      9.13 o
  -6  -5  16      126.48      123.87     17.76 o
  -5  -5  16      108.00       87.69     16.65 o
  -4  -5  16       12.23        6.10     10.79 o
  -3  -5  16        0.24       13.84     11.42 o
  -2  -5  16       12.04        7.84      8.28 o
  -1  -5  16        0.70        4.07      7.31 o
   0  -5  16       36.08       42.65     22.95 o
   1  -5  16        4.44       14.67      9.39 o
   2  -5  16       74.96       55.33     20.19 o
   3  -5  16      130.58       84.86     54.94 o
  -8  -4  16        0.24        4.14      7.61 o
  -7  -4  16        0.69       12.60      7.35 o
  -6  -4  16       20.07       17.21      9.60 o
  -5  -4  16       24.84       20.91     10.93 o
  -4  -4  16        1.01       19.51     12.00 o
  -3  -4  16       57.01       61.09      8.14 o
  -2  -4  16      126.55      117.13     11.40 o
  -1  -4  16       88.86       90.44     12.22 o
   0  -4  16      400.38      355.26     46.18 o
   1  -4  16       63.46       35.97     21.44 o
   2  -4  16        5.42        7.84      6.97 o
   3  -4  16       18.46       16.12     15.44 o
   4  -4  16       16.37       26.82     11.96 o
  -9  -3  16        0.07       12.79     11.23 o
  -8  -3  16       68.96       76.35     12.63 o
  -7  -3  16       11.11       15.82      7.41 o
  -6  -3  16       69.26       79.82     12.17 o
  -5  -3  16       91.37       71.58     15.86 o
  -4  -3  16      196.47      197.77     19.24 o
  -3  -3  16       40.38       49.62     16.17 o
  -2  -3  16      317.86      333.81     18.25 o
  -1  -3  16       10.18       18.63      7.63 o
   0  -3  16       21.29       18.88      8.98 o
   1  -3  16       55.79       48.15      9.20 o
   2  -3  16       16.92        9.85      5.99 o
   3  -3  16      430.02      400.42     44.58 o
   4  -3  16        2.76       11.38      8.76 o
   5  -3  16       28.69       19.41      9.58 o
  -9  -2  16        7.45       12.46      9.02 o
  -8  -2  16        0.08        6.46      8.53 o
  -7  -2  16      206.66      190.09     14.55 o
  -6  -2  16       16.84       20.43     11.00 o
  -5  -2  16        5.87       11.24      6.49 o
  -4  -2  16      898.14      855.02     29.36 o
  -3  -2  16        8.73       12.79      7.77 o
  -2  -2  16       52.78       44.85      8.16 o
  -1  -2  16       86.61       87.95      9.41 o
   0  -2  16      245.51      237.28      9.38 o
   1  -2  16      310.09      311.89     14.37 o
   2  -2  16      733.54      692.82     29.07 o
   3  -2  16       50.65       63.43     11.70 o
   4  -2  16       64.74       76.64     10.10 o
   5  -2  16       91.26       76.40     10.23 o
   6  -2  16       13.10       16.60     13.26 o
  -9  -1  16        9.04       20.24     12.13 o
  -8  -1  16       33.89       38.71     11.83 o
  -7  -1  16      455.76      441.42     24.28 o
  -6  -1  16        1.90       30.36     12.93 o
  -5  -1  16       76.18       68.74     18.25 o
  -4  -1  16       27.25       15.83      9.96 o
  -3  -1  16      318.22      346.12     36.72 o
  -2  -1  16      461.66      477.01     16.64 o
  -1  -1  16      131.65      126.91     10.96 o
   0  -1  16        6.18        8.76      7.33 o
   1  -1  16     1226.76     1183.96     26.06 o
   2  -1  16      198.35      216.91     21.73 o
   3  -1  16       38.57       40.61      9.72 o
   4  -1  16        0.33        2.35      6.44 o
   5  -1  16        7.22        5.68     11.18 o
   6  -1  16      306.37      326.57     15.62 o
   7  -1  16      113.06      114.15     11.59 o
  -9   0  16        0.86       12.94      9.43 o
  -8   0  16        3.18       16.48     15.02 o
  -7   0  16       17.30       18.86     10.81 o
  -6   0  16      173.55      167.52     16.76 o
  -5   0  16       58.67       56.39     13.69 o
  -4   0  16     1926.42     2004.16     60.82 o
  -3   0  16      872.32      911.66     23.36 o
  -2   0  16      440.27      472.00     17.97 o
  -1   0  16       75.74       76.71     10.43 o
   0   0  16        2.66        4.73      5.86 o
   1   0  16      540.86      575.59     13.52 o
   2   0  16      181.28      180.66     15.25 o
   3   0  16       69.32       65.61      7.84 o
   4   0  16       20.51       22.80      7.64 o
   5   0  16        0.12       16.93      9.92 o
   6   0  16        0.82        3.10      8.74 o
   7   0  16        2.91       23.02     10.89 o
  -9   1  16       33.29       12.59     16.85 o
  -8   1  16       21.81       24.25     16.36 o
  -7   1  16        2.10       -4.81      9.75 o
  -6   1  16       99.04      111.09     14.24 o
  -5   1  16       63.24       53.18     15.06 o
  -4   1  16      120.16      120.49     22.52 o
  -3   1  16       27.11       39.54     14.85 o
  -2   1  16      381.21      398.87     24.76 o
  -1   1  16       83.70       92.58     11.90 o
   0   1  16      376.29      394.12     39.19 o
   1   1  16        8.42       10.74      6.27 o
   2   1  16      593.48      586.04     21.23 o
   3   1  16      337.44      313.94     12.75 o
   4   1  16     1772.71     1851.14     50.62 o
   5   1  16      307.02      299.46     15.07 o
   6   1  16      108.56      131.65     16.56 o
   7   1  16      186.60      210.54     13.17 o
   8   1  16       26.86       43.70     11.71 o
  -8   2  16       22.64       16.98     13.38 o
  -7   2  16      143.71      126.34     39.31 o
  -6   2  16       29.36       18.92     11.63 o
  -5   2  16       57.21       91.01     31.71 o
  -4   2  16      289.62      338.71     36.79 o
  -3   2  16        7.61        0.39     14.76 o
  -2   2  16      182.27      171.51     18.41 o
  -1   2  16      134.79      115.37     14.00 o
   0   2  16        1.63       12.68      8.26 o
   1   2  16      150.25      139.90      8.04 o
   2   2  16      120.50      115.59      7.85 o
   3   2  16      447.07      466.72     18.95 o
   4   2  16      117.99      137.98     10.87 o
   5   2  16      292.55      319.95     27.54 o
   6   2  16       33.83       26.08      8.95 o
   7   2  16      386.55      419.78     18.58 o
   8   2  16      143.49      172.34     14.16 o
  -8   3  16       69.30       66.33     17.33 o
  -7   3  16      251.60      258.37     17.61 o
  -6   3  16      400.36      424.52     20.57 o
  -5   3  16      874.19      906.47     29.26 o
  -4   3  16        8.31       11.91     12.00 o
  -3   3  16      152.32      192.07     22.47 o
  -2   3  16      225.00      234.49     22.80 o
  -1   3  16      722.90      716.60     20.40 o
   0   3  16     1562.00     1617.09     34.69 o
   1   3  16      945.39      975.47     23.90 o
   2   3  16       99.67       83.83      8.48 o
   3   3  16       56.57       54.92      6.81 o
   4   3  16     1073.06     1044.29     40.13 o
   5   3  16       70.56       73.22      8.94 o
   6   3  16       11.80       18.07      9.40 o
   7   3  16      164.89      186.83     15.77 o
   8   3  16      107.19      101.94     12.92 o
   9   3  16      119.53      104.95     12.20 o
  -8   4  16        0.18       17.15     10.72 o
  -7   4  16       90.95       84.71     14.61 o
  -6   4  16       14.95       18.43     15.15 o
  -5   4  16      164.21      174.34     23.90 o
  -4   4  16      475.80      443.88     20.07 o
  -3   4  16       21.13       41.78     15.64 o
  -2   4  16        0.11        3.21      6.79 o
  -1   4  16      728.67      719.80     23.28 o
   0   4  16      443.90      367.85     15.63 o
   1   4  16       38.58       36.32     11.53 o
   2   4  16      174.46      189.53     23.19 o
   3   4  16      238.82      231.14     12.14 o
   4   4  16      222.05      192.52     27.06 o
   5   4  16      836.99      888.51     45.12 o
   6   4  16      557.93      524.00     19.52 o
   7   4  16       55.31       42.27     16.94 o
   8   4  16       25.82       35.22      9.62 o
   9   4  16        0.37        3.37      7.68 o
  -7   5  16        1.69        2.54     11.18 o
  -6   5  16       52.87       43.33     14.62 o
  -5   5  16      255.72      285.58     18.20 o
  -4   5  16      532.34      554.26     25.39 o
  -3   5  16      148.66      170.04     22.48 o
  -2   5  16        4.93       10.54      9.26 o
  -1   5  16      123.27      122.37     17.63 o
   0   5  16      163.86      160.30     16.38 o
   1   5  16      218.03      229.69     15.44 o
   2   5  16       12.07        7.21      9.61 o
   3   5  16      835.22      806.81     23.24 o
   4   5  16       64.91       67.46      6.71 o
   5   5  16       74.09       77.89     22.75 o
   6   5  16        2.61        3.55      5.79 o
   7   5  16      139.23      159.23     13.20 o
   8   5  16        0.35        9.48      7.52 o
   9   5  16      155.97      157.78     19.75 o
  -7   6  16       53.79       51.51     14.27 o
  -6   6  16       73.69       66.63     15.78 o
  -5   6  16       25.03       30.24     12.40 o
  -4   6  16      257.20      224.54     26.35 o
  -3   6  16      700.62      760.29     39.97 o
  -2   6  16        0.40       11.18      9.07 o
  -1   6  16      185.99      195.23     27.74 o
   0   6  16      124.21      138.44     12.74 o
   1   6  16     1166.10     1125.32     26.47 o
   2   6  16     1491.40     1342.81     57.99 o
   3   6  16      413.32      373.36     22.95 o
   4   6  16      953.36      975.93     49.57 o
   5   6  16      370.26      396.27     34.83 o
   6   6  16      175.36      147.63     10.49 o
   7   6  16       93.05      111.97     22.56 o
   8   6  16       75.35       98.12     23.53 o
   9   6  16        6.41       11.38      7.79 o
  -6   7  16       74.53       48.57     32.84 o
  -5   7  16       25.80       40.20     34.85 o
  -4   7  16      186.38      151.69     23.94 o
  -3   7  16      661.89      649.18     27.84 o
  -2   7  16      208.02      215.22     20.39 o
  -1   7  16      338.18      313.69     17.85 o
   0   7  16      317.40      263.91     14.84 o
   1   7  16       45.52       45.66     11.73 o
   2   7  16      263.75      205.99     43.18 o
   3   7  16       48.40       62.34      9.12 o
   4   7  16       85.41       91.62      9.19 o
   5   7  16      756.85      733.26     25.14 o
   6   7  16      194.26      196.80     12.34 o
   7   7  16      162.64      183.10     12.50 o
   8   7  16       34.37       38.44      8.61 o
   9   7  16       87.59       67.48     22.22 o
  -6   8  16      237.30      269.87     36.21 o
  -5   8  16       15.40       15.90     10.90 o
  -4   8  16       17.12        5.72     10.62 o
  -3   8  16        8.12        3.99     11.21 o
  -2   8  16       13.13        9.11     10.78 o
  -1   8  16      597.04      561.54     25.10 o
   0   8  16     1036.77     1063.28     40.88 o
   1   8  16        0.14        9.92     13.77 o
   2   8  16      110.14      118.53     13.84 o
   3   8  16      469.43      420.33     18.69 o
   4   8  16       66.15       51.04     14.47 o
   5   8  16       83.25       81.39      8.73 o
   6   8  16       13.05       16.05      5.06 o
   7   8  16       82.56       90.24      9.59 o
   8   8  16       79.52       80.63      9.35 o
   9   8  16      525.00      542.08     19.99 o
  -5   9  16        0.77        6.82     10.19 o
  -4   9  16        9.10        5.83      7.86 o
  -3   9  16       13.16       13.21     13.65 o
  -2   9  16        3.25        6.91     12.36 o
  -1   9  16        8.72        1.36     15.68 o
   0   9  16       97.36       89.39     13.78 o
   1   9  16        0.01       -0.53      9.16 o
   2   9  16        3.57       11.34      8.32 o
   3   9  16       35.48       30.33     11.86 o
   4   9  16      149.69      181.67     11.98 o
   5   9  16     1267.28     1203.90     23.02 o
   6   9  16      408.42      408.02     26.58 o
   7   9  16        9.99       -1.36     15.39 o
   8   9  16        0.00        7.97      5.52 o
   9   9  16      117.75      112.16     40.27 o
  -4  10  16       71.57       64.55     16.99 o
  -3  10  16       46.61       56.92     19.94 o
  -2  10  16        0.11        8.82      5.10 o
  -1  10  16       27.72       25.82     11.33 o
   0  10  16      333.29      374.60     18.36 o
   1  10  16       18.53       17.09     13.22 o
   2  10  16       40.15       48.02     14.72 o
   3  10  16        0.35       15.44     12.00 o
   4  10  16       21.76       41.31      9.37 o
   5  10  16       91.10      127.34     23.62 o
   6  10  16       91.33      105.39     12.15 o
   7  10  16        1.84       -3.29     15.44 o
   8  10  16      107.32      116.13     22.80 o
   9  10  16      162.47      183.12     30.69 o
  -3  11  16        1.59        6.73      6.06 o
  -2  11  16        5.37       16.54     11.55 o
  -1  11  16       72.77       91.60     14.99 o
   0  11  16      307.85      324.30     19.52 o
   1  11  16      463.32      414.83     19.51 o
   2  11  16       58.58       61.31     13.87 o
   3  11  16       36.16       15.85     10.85 o
   4  11  16        0.15        1.23     10.43 o
   5  11  16       23.14       20.68      9.67 o
   6  11  16        4.15        5.71      7.55 o
   7  11  16       96.20      124.36     22.70 o
   8  11  16      285.81      338.80     28.12 o
   9  11  16      126.41      168.41     32.14 o
  -2  12  16      379.29      432.07     25.62 o
  -1  12  16       26.59       23.90     10.86 o
   0  12  16       10.83       28.43     12.66 o
   1  12  16        0.36        6.99      9.36 o
   2  12  16      242.01      284.90     18.72 o
   3  12  16      415.11      397.19     40.86 o
   4  12  16      175.22      185.59     15.38 o
   5  12  16       25.10       16.56     21.54 o
   6  12  16       92.76      115.48     13.37 o
   7  12  16      216.91      229.89     24.20 o
   8  12  16       45.00       65.30     22.07 o
   0  13  16      125.41      144.61     20.82 o
   1  13  16      251.51      303.16     19.84 o
   2  13  16       18.32       14.94     10.25 o
   3  13  16       76.45      103.20     29.26 o
   4  13  16       43.10       34.73     12.73 o
   5  13  16        0.01       10.54      8.81 o
   6  13  16       60.91       55.81     10.11 o
   7  13  16      299.43      342.62     20.80 o
   3  14  16      126.88      125.88     14.80 o
   4  14  16       36.47       25.34     10.65 o
   5  14  16        1.06       19.36      9.49 o
  -3  -7  17      355.66      382.71     30.59 o
  -6  -6  17        6.09       12.59     11.33 o
  -5  -6  17       15.73        2.03     10.31 o
  -4  -6  17       74.47       76.05     14.04 o
  -3  -6  17       86.92      101.80     16.17 o
   1  -6  17      185.31      232.94     23.43 o
  -7  -5  17        3.32       13.22     13.26 o
  -6  -5  17        8.91        7.75     12.25 o
  -5  -5  17       79.78       98.70     17.52 o
  -4  -5  17       89.34       80.36     15.25 o
  -3  -5  17       27.05       32.92     11.18 o
  -2  -5  17        1.70        3.87      8.18 o
   1  -5  17      414.39      431.50     29.67 o
   2  -5  17      227.10      189.42     42.84 o
  -7  -4  17        0.02       -1.40     13.70 o
  -6  -4  17        2.91        8.08     19.75 o
  -5  -4  17       71.71       96.73     28.58 o
  -4  -4  17      135.86      117.58     10.51 o
  -3  -4  17       20.29       32.30      7.49 o
  -2  -4  17      165.33      180.03     17.14 o
   1  -4  17       16.43        5.08      8.96 o
   2  -4  17        1.11       -0.34      8.66 o
   3  -4  17       50.21       53.39     30.16 o
  -8  -3  17       91.28       99.43     15.35 o
  -7  -3  17      193.70      183.60     32.51 o
  -6  -3  17      333.01      342.72     19.67 o
  -5  -3  17        2.71        5.95      8.27 o
  -4  -3  17       97.81       94.54     16.08 o
  -3  -3  17       28.97       18.55      8.91 o
  -2  -3  17      140.61      121.88     10.22 o
  -1  -3  17      141.91      119.64     17.84 o
   0  -3  17       85.87       92.36     12.88 o
[truncated: 44,692 more chars]
